# Supplementary material for: 1-[2-(2,5-Dichloro­benz­yloxy)-2-phenyl­eth­yl]-1H-benzotriazole
Source: Acta Crystallogr Sect E Struct Rep Online. 2011 Nov 5;67(Pt 12):o3177–8. doi: 10.1107/S1600536811044783 (PMC3238848; doi:10.1107/S1600536811044783)
Supplement: Supplementary file 2 [file e-67-o3177-Isup2.hkl]

#
# h,k,l, Fc-squared, Fo-squared, sigma(Fo-squared) and status flag
#
data_I
_shelx_title ' mtbh10 in P -1'
_shelx_refln_list_code          4
_shelx_F_calc_maximum      142.30
_exptl_crystal_F_000       412.00
_reflns_d_resolution_high  0.7681
 
loop_
 _symmetry_equiv_pos_as_xyz
 'x, y, z'
 '-x, -y, -z'
 
_cell_length_a     8.6970
_cell_length_b     8.8385
_cell_length_c    13.3918
_cell_angle_alpha 105.840
_cell_angle_beta  104.453
_cell_angle_gamma  99.713
 
_shelx_F_squared_multiplier     1.000
 
loop_
 _refln_index_h
 _refln_index_k
 _refln_index_l
 _refln_F_squared_calc
 _refln_F_squared_meas
 _refln_F_squared_sigma
 _refln_observed_status
   2   0   0      600.81      616.78     11.93 o
   3   0   0     2408.55     2451.34     48.59 o
   4   0   0       22.01       23.84      3.83 o
   5   0   0      668.70      677.53     17.43 o
   6   0   0       13.19        8.69      3.06 o
   7   0   0      457.34      478.00     14.36 o
   8   0   0       92.42       78.25      5.33 o
   9   0   0      184.18      185.24     11.29 o
  10   0   0      141.78      128.21     12.68 o
 -10   1   0       70.01       91.09     10.27 o
  -9   1   0      211.15      192.80     14.62 o
  -8   1   0      158.22      153.36      9.23 o
  -7   1   0        6.54        3.92      2.46 o
  -6   1   0      505.86      509.20     13.28 o
  -5   1   0      101.19       87.46      4.20 o
  -4   1   0     1484.94     1507.14     29.91 o
  -3   1   0     2772.56     2762.53     66.94 o
  -2   1   0     3177.31     3091.66     76.03 o
  -1   1   0      663.59      345.59     31.44 o
   1   1   0      114.55      112.00      4.06 o
   2   1   0    11656.06    11091.55    200.16 o
   3   1   0     3579.25     3509.60     63.75 o
   4   1   0      156.79      192.41      5.29 o
   5   1   0      146.20      160.89      5.13 o
   6   1   0        0.24        0.42      1.32 o
   7   1   0       77.03       91.34      6.76 o
   8   1   0       67.11       79.71      7.75 o
   9   1   0      125.19      138.91     14.40 o
  10   1   0      122.83      129.12     10.97 o
 -10   2   0       60.94       73.26     11.90 o
  -9   2   0      318.04      331.26     20.36 o
  -8   2   0       47.55       38.47      3.95 o
  -7   2   0      486.29      483.78     16.47 o
  -6   2   0        2.02        0.47      1.84 o
  -5   2   0      202.49      238.32      7.91 o
  -4   2   0     1966.77     2020.14     40.22 o
  -3   2   0        8.81       14.00      2.01 o
  -2   2   0     5218.70     4959.65    112.86 o
  -1   2   0     2659.09     2492.32     58.39 o
   0   2   0     1331.73     1298.63     26.60 o
   1   2   0     5218.30     5189.46    118.97 o
   2   2   0     1441.75     1507.51     33.53 o
   3   2   0      338.98      330.20      7.82 o
   4   2   0      129.47      141.65      6.01 o
   5   2   0      845.33      820.47     19.28 o
   6   2   0       85.76       92.67      4.47 o
   7   2   0      436.05      458.07     15.02 o
   8   2   0        5.09        0.73      5.20 o
   9   2   0        4.43        6.78      5.42 o
 -10   3   0        3.83        4.00      6.32 o
  -9   3   0       33.81       29.17      7.52 o
  -8   3   0      100.21      111.34      7.92 o
  -7   3   0       93.18       92.59      7.08 o
  -6   3   0      297.28      309.25      9.15 o
  -5   3   0     1550.56     1523.17     33.29 o
  -4   3   0       43.21       54.57      3.36 o
  -3   3   0      190.74      204.83      7.76 o
  -2   3   0       58.31       58.44      3.18 o
  -1   3   0     2255.82     2092.62     41.96 o
   0   3   0       34.25       27.48      2.30 o
   1   3   0     2114.19     2080.19     36.42 o
   2   3   0       46.27       40.10      2.83 o
   3   3   0      288.86      307.68      8.55 o
   4   3   0      217.43      230.24      8.23 o
   5   3   0      115.50      119.63      5.97 o
   6   3   0      338.70      329.32     12.03 o
   7   3   0        2.50        3.49      2.64 o
   8   3   0      248.11      214.64     15.08 o
   9   3   0      283.09      302.20     25.62 o
 -10   4   0       14.73       13.19      9.08 o
  -9   4   0        0.62        1.74      3.39 o
  -8   4   0       81.88       74.60      7.39 o
  -7   4   0      108.73       92.83      5.66 o
  -6   4   0      253.78      243.88      9.83 o
  -5   4   0        3.32        3.13      2.78 o
  -4   4   0      331.36      270.54      7.90 o
  -3   4   0       75.39       76.09      4.07 o
  -2   4   0     1442.68     1421.87     27.19 o
  -1   4   0      557.10      597.32     12.18 o
   0   4   0      309.14      324.49      8.16 o
   1   4   0       98.34       86.56      4.20 o
   2   4   0     1934.24     1984.56     31.35 o
   3   4   0     1476.09     1550.80     30.14 o
   4   4   0       30.60       27.61      4.29 o
   5   4   0      378.63      376.80     12.93 o
   6   4   0      195.58      187.18      9.91 o
   7   4   0       20.06       20.02      4.26 o
   8   4   0      337.97      371.17     24.15 o
 -10   5   0       41.07       35.87      8.69 o
  -9   5   0       47.75       52.20      8.19 o
  -8   5   0      103.67      103.59     10.90 o
  -7   5   0       80.18       76.52      6.50 o
  -6   5   0        0.88        5.71      3.11 o
  -5   5   0       23.50       24.65      3.18 o
  -4   5   0       19.61       22.17      2.91 o
  -3   5   0      272.81      271.58     10.09 o
  -2   5   0       56.22       44.29      2.84 o
  -1   5   0      253.37      232.51      7.43 o
   0   5   0      236.84      254.49      8.55 o
   1   5   0      391.98      404.47     10.19 o
   2   5   0      186.40      194.36      7.05 o
   3   5   0      205.95      211.99      8.45 o
   4   5   0      797.30      816.42     25.98 o
   5   5   0      205.36      189.60      9.01 o
   6   5   0      148.06      120.30      8.86 o
   7   5   0      292.38      344.22     28.48 o
   8   5   0        0.66       -7.95      8.86 o
 -10   6   0       65.99       71.94      9.71 o
  -9   6   0        1.01        7.21      3.96 o
  -8   6   0       89.15       94.75     10.10 o
  -7   6   0       15.64       21.41      6.40 o
  -6   6   0      377.60      368.19     20.38 o
  -5   6   0       18.25       20.84      3.20 o
  -4   6   0      327.98      330.76     12.32 o
  -3   6   0       53.90       52.24      4.21 o
  -2   6   0      187.50      211.35      7.38 o
  -1   6   0       13.27        8.69      2.12 o
   0   6   0      257.57      265.17      9.75 o
   1   6   0      605.41      614.68     16.20 o
   2   6   0       26.17       13.79      3.41 o
   3   6   0      323.46      349.74     13.15 o
   4   6   0        9.30        8.13      3.59 o
   5   6   0        5.32        5.42      3.17 o
   6   6   0       38.75       27.60      7.07 o
   7   6   0       11.61       18.73     11.54 o
  -9   7   0       61.03       83.72     14.27 o
  -8   7   0        1.13        4.50      4.84 o
  -7   7   0       55.31       49.05     12.61 o
  -6   7   0       11.95        7.57      4.06 o
  -5   7   0      527.94      533.11     25.62 o
  -4   7   0      252.44      257.47      9.38 o
  -3   7   0      130.25      123.86      6.96 o
  -2   7   0       95.87       70.08      4.71 o
  -1   7   0       30.75       25.67      3.41 o
   0   7   0        8.56        3.22      3.43 o
   1   7   0       66.88       66.96      5.33 o
   2   7   0      175.15      189.98     11.72 o
   3   7   0      592.19      654.71     26.49 o
   4   7   0        3.04        4.19      5.35 o
   5   7   0       82.02       86.14      9.74 o
   6   7   0        2.99       -7.49     10.77 o
  -9   8   0       22.01       22.82      8.45 o
  -8   8   0      153.64      152.63     12.57 o
  -7   8   0        5.89        4.04      4.90 o
  -6   8   0      252.06      281.89     19.25 o
  -5   8   0        4.71       -3.69      3.74 o
  -4   8   0      133.22      115.97      7.81 o
  -3   8   0       64.41       51.05      5.06 o
  -2   8   0      193.16      183.32     10.12 o
  -1   8   0      541.06      541.83     21.01 o
   0   8   0       30.85       41.08      6.15 o
   1   8   0      128.12      123.01      8.86 o
   2   8   0      384.21      381.17     23.79 o
   3   8   0       17.96       13.36      6.80 o
   4   8   0        9.38        4.20      5.64 o
   5   8   0       26.95       14.00      6.70 o
  -8   9   0        2.79        1.86      7.00 o
  -7   9   0        8.82        4.08      5.86 o
  -6   9   0      278.43      291.39     18.25 o
  -5   9   0       42.00       46.35      6.36 o
  -4   9   0       61.73       68.95      6.65 o
  -3   9   0       61.67       52.65      7.08 o
  -2   9   0      203.29      199.26     18.57 o
  -1   9   0        0.95        4.62      5.03 o
   0   9   0       65.48       66.44      8.63 o
   1   9   0        7.54        8.56      5.40 o
   2   9   0        1.72       -5.32      5.32 o
   3   9   0        0.47        5.52      5.93 o
  -7  10   0      117.91      162.25     26.19 o
  -6  10   0       21.98       23.34      8.13 o
  -5  10   0        0.48       -2.04      6.62 o
  -4  10   0      116.89      141.32     13.60 o
  -3  10   0      663.62      695.83     38.11 o
  -2  10   0      153.23      146.09     17.53 o
  -1  10   0        0.06        3.48      4.62 o
   0  10   0       93.83       75.42      9.08 o
   1  10   0        2.83        8.32      8.01 o
   2  10   0       54.40       44.84     16.62 o
  -3  11   0        0.26        6.47      8.90 o
  -2  11   0      165.87      169.39     14.27 o
   1 -11   1        6.27        3.47      8.66 o
   2 -11   1        1.34       -5.36      5.36 o
   3 -11   1        0.74       -0.25      6.05 o
   4 -11   1        1.52        4.61      6.27 o
  -2 -10   1       21.11       11.24      7.43 o
  -1 -10   1       24.90       18.12      7.21 o
   0 -10   1        0.52       -1.04      6.47 o
   1 -10   1       90.74       99.60     12.24 o
   2 -10   1       10.80       18.06      6.72 o
   3 -10   1       52.66       55.99      8.60 o
   4 -10   1      111.05      125.05     10.99 o
   5 -10   1        4.68        6.26      8.71 o
   6 -10   1        2.77       -3.02      7.21 o
   7 -10   1        8.27       10.70      8.11 o
  -4  -9   1      100.07      100.72     11.35 o
  -3  -9   1        0.03        4.81      6.13 o
  -2  -9   1      153.70      179.40     13.27 o
  -1  -9   1       48.94       44.19      7.69 o
   0  -9   1      198.09      196.38     13.54 o
   1  -9   1        2.35       -3.83      3.83 o
   2  -9   1       64.83       61.70      9.22 o
   3  -9   1        0.39       -1.26      4.48 o
   4  -9   1       14.20       11.44      4.29 o
   5  -9   1       57.61       56.66     13.62 o
   6  -9   1       37.12       23.17      6.98 o
   7  -9   1      197.26      219.48     15.54 o
   8  -9   1        8.31        4.23      7.15 o
  -5  -8   1       96.66       80.17      9.99 o
  -4  -8   1       93.18       89.96     10.15 o
  -3  -8   1        0.26        1.68      4.57 o
  -2  -8   1       23.03       26.79      5.50 o
  -1  -8   1      259.97      261.99     14.32 o
   0  -8   1       45.22       40.70      4.61 o
   1  -8   1      693.05      787.46     25.17 o
   2  -8   1      347.20      319.95     11.05 o
   3  -8   1       78.25       73.49      5.80 o
   4  -8   1       52.55       54.93      8.47 o
   5  -8   1      114.66      101.15      6.90 o
   6  -8   1       83.40      105.82     15.04 o
   7  -8   1       41.92       29.05      7.09 o
   8  -8   1      894.59      913.74     52.24 o
   9  -8   1      308.92      331.76     26.34 o
  -6  -7   1      154.61      171.88     26.58 o
  -5  -7   1      463.56      503.37     37.67 o
  -4  -7   1       54.90       76.60      6.69 o
  -3  -7   1       74.07       80.67      6.22 o
  -2  -7   1      320.34      322.58     13.35 o
  -1  -7   1       57.16       58.99      6.26 o
   0  -7   1       99.39       97.97      5.92 o
   1  -7   1      417.55      435.83     16.32 o
   2  -7   1       64.34       70.86      4.79 o
   3  -7   1      258.43      248.20     11.22 o
   4  -7   1       62.61       67.37      4.87 o
   5  -7   1      700.35      702.95     24.76 o
   6  -7   1       63.31       63.02      6.42 o
   7  -7   1       42.61       50.17      6.55 o
   8  -7   1       49.31       40.48      9.08 o
   9  -7   1       67.40       66.58     13.11 o
  -7  -6   1       41.39       35.78      8.82 o
  -6  -6   1        7.33        2.22      4.07 o
  -5  -6   1       65.74       60.15      6.44 o
  -4  -6   1      212.64      219.03      8.68 o
  -3  -6   1     3199.61     3339.10     87.48 o
  -2  -6   1        0.14       -2.40      2.40 o
  -1  -6   1      700.52      732.05     23.24 o
   0  -6   1      842.84      861.90     24.46 o
   1  -6   1       17.62       17.20      2.93 o
   2  -6   1       10.57        5.61      2.77 o
   3  -6   1       39.21       42.46      3.97 o
   4  -6   1      413.82      433.90     13.40 o
   5  -6   1       64.77       68.19      5.07 o
   6  -6   1      796.69      771.99     29.99 o
   7  -6   1      239.52      233.50     14.69 o
   8  -6   1        0.36        0.85      5.88 o
   9  -6   1       11.33        2.98      3.90 o
  10  -6   1        3.02       13.53      7.88 o
  -8  -5   1       14.69       21.46      7.49 o
  -7  -5   1       81.23       82.07      9.96 o
  -6  -5   1      112.88      106.37      8.60 o
  -5  -5   1       52.37       57.66      6.44 o
  -4  -5   1      615.92      637.95     15.86 o
  -3  -5   1       33.11       39.52      2.94 o
  -2  -5   1      262.38      270.85      9.12 o
  -1  -5   1       26.72       22.86      3.08 o
   0  -5   1      149.13      143.69      4.94 o
   1  -5   1      547.73      530.93     14.03 o
   2  -5   1      192.55      200.98      6.66 o
   3  -5   1      190.47      168.43      6.28 o
   4  -5   1      369.13      369.06     12.54 o
   5  -5   1       18.96       18.26      3.69 o
   6  -5   1      302.69      319.54     12.81 o
   7  -5   1      244.61      242.65     12.09 o
   8  -5   1      387.61      409.66     23.47 o
   9  -5   1      273.40      264.41     17.63 o
  10  -5   1       12.66       10.16      6.75 o
  -9  -4   1       30.59       53.49      9.38 o
  -8  -4   1        5.95        3.84      4.96 o
  -7  -4   1        0.30        0.98      2.89 o
  -6  -4   1        0.52       -0.32      2.38 o
  -5  -4   1      360.31      367.41     14.57 o
  -4  -4   1      488.07      512.04     14.40 o
  -3  -4   1      319.97      345.03      8.68 o
  -2  -4   1       40.29       55.00      2.70 o
  -1  -4   1      748.37      781.64     16.51 o
   0  -4   1      556.32      604.64     13.56 o
   1  -4   1      660.69      697.59     13.94 o
   2  -4   1       21.46       41.07      2.96 o
   3  -4   1      108.87       97.91      4.09 o
   4  -4   1     1938.94     1979.48     37.09 o
   5  -4   1       22.78       20.54      3.02 o
   6  -4   1       16.55       15.45      3.34 o
   7  -4   1        1.65       -0.66      2.91 o
   8  -4   1      132.63      109.08      7.10 o
   9  -4   1      136.94      150.36     14.27 o
  10  -4   1        6.93        9.93      7.05 o
  -9  -3   1        0.22       -1.16      4.58 o
  -8  -3   1      370.16      390.97     19.99 o
  -7  -3   1       69.02       58.95      4.49 o
  -6  -3   1      303.62      325.29     12.55 o
  -5  -3   1      385.32      386.51     11.49 o
  -4  -3   1       79.46       79.04      4.04 o
  -3  -3   1      395.49      400.24     13.88 o
  -2  -3   1      413.69      418.01      9.44 o
  -1  -3   1      343.13      322.58      7.92 o
   0  -3   1        6.61        5.68      1.53 o
   1  -3   1      752.33      731.66     16.17 o
   2  -3   1      355.52      354.36      9.82 o
   3  -3   1      115.49      121.98      5.94 o
   4  -3   1       87.33      107.96      6.70 o
   5  -3   1      197.09      188.30      7.45 o
   6  -3   1      536.87      581.80     15.13 o
   7  -3   1      132.63      141.23      5.54 o
   8  -3   1        1.84        3.42      3.01 o
   9  -3   1        0.58        0.97      3.28 o
  10  -3   1        2.35       -0.06      8.10 o
 -10  -2   1        3.62       -1.35     10.59 o
  -9  -2   1       23.12       21.84      6.25 o
  -8  -2   1        0.00        3.74      3.28 o
  -7  -2   1       18.28       14.96      2.85 o
  -6  -2   1       35.55       36.26      4.55 o
  -5  -2   1     1106.74     1195.60     22.26 o
  -4  -2   1       82.87       76.85      3.49 o
  -3  -2   1        0.03        3.63      1.87 o
  -2  -2   1     4126.45     4224.20     81.83 o
  -1  -2   1     9186.00     9005.68    203.94 o
   0  -2   1      421.43      413.71      9.81 o
   1  -2   1      248.78      217.39      7.49 o
   2  -2   1     4242.87     4127.14    115.51 o
   3  -2   1     1307.16     1346.22     27.41 o
   4  -2   1        2.93        3.09      1.96 o
   5  -2   1       78.51      106.87      4.43 o
   6  -2   1      110.46      104.87      4.32 o
   7  -2   1       92.55       97.74      5.14 o
   8  -2   1      300.64      278.52     15.61 o
   9  -2   1      798.96      798.53     53.81 o
  10  -2   1       75.98       79.65     11.77 o
 -10  -1   1      106.40      110.70     10.77 o
  -9  -1   1       46.64       42.66      5.72 o
  -8  -1   1      243.75      233.30     13.18 o
  -7  -1   1       64.19       68.87      4.39 o
  -6  -1   1       13.16       12.96      1.66 o
  -5  -1   1      256.08      282.78      6.83 o
  -4  -1   1        0.09        2.48      1.11 o
  -3  -1   1      239.47      234.18      5.45 o
  -2  -1   1      628.07      602.37     14.07 o
   1  -1   1      194.27      197.63      6.93 o
   2  -1   1      234.21      214.64      6.14 o
   3  -1   1      585.48      560.96     12.92 o
   4  -1   1     3684.58     3823.66     73.64 o
   5  -1   1        3.94        2.10      1.25 o
   6  -1   1       83.42       74.23      6.20 o
   7  -1   1       24.31       26.26      4.10 o
   8  -1   1       87.66       88.10      7.12 o
   9  -1   1       14.85       24.84      6.50 o
  10  -1   1      119.64      161.58     17.93 o
 -10   0   1        2.57       12.82      6.05 o
  -9   0   1        3.53        1.15      5.13 o
  -8   0   1       24.15       27.21      3.60 o
  -7   0   1      509.97      503.58     16.87 o
  -6   0   1     1280.90     1367.98     32.78 o
  -5   0   1      188.48      210.05      5.71 o
  -4   0   1      350.69      342.95      7.70 o
  -3   0   1        4.67        0.74      1.27 o
  -2   0   1      668.73      645.02     15.78 o
   1   0   1      310.95      261.19      8.72 o
   2   0   1      808.50      737.84     16.56 o
   3   0   1      173.44      180.26      5.87 o
   4   0   1      278.43      327.57      8.53 o
   5   0   1       48.44       76.45      5.58 o
   6   0   1       13.44       15.70      1.73 o
   7   0   1      645.09      628.17     19.37 o
   8   0   1      283.29      230.28     12.14 o
   9   0   1       16.10       10.43      5.57 o
  10   0   1       11.16        2.74      8.04 o
 -10   1   1      295.63      331.55     24.03 o
  -9   1   1        3.24        1.45      3.72 o
  -8   1   1        2.49       -3.82      4.03 o
  -7   1   1        0.41        0.05      1.92 o
  -6   1   1       36.61       28.14      2.81 o
  -5   1   1       84.90       59.52      2.98 o
  -4   1   1       14.93       22.97      2.20 o
  -3   1   1     3165.35     3035.74     73.07 o
  -2   1   1      171.46      174.64      4.95 o
  -1   1   1     1677.90      863.72    112.86 o
   0   1   1      594.57      522.54     28.41 o
   1   1   1       42.89       48.48      2.96 o
   2   1   1     1588.53     1477.05     29.03 o
   3   1   1      357.55      424.31      9.59 o
   4   1   1      179.45      131.36      5.04 o
   5   1   1       50.00       49.74      3.84 o
   6   1   1       27.68       30.72      4.15 o
   7   1   1       89.02       80.36      5.54 o
   8   1   1       12.31       30.89      9.23 o
   9   1   1       48.68       51.83     12.55 o
  10   1   1        1.41        7.65      9.89 o
 -11   2   1        4.81        0.66     11.63 o
 -10   2   1        0.89        1.61      5.65 o
  -9   2   1      563.53      515.18     24.06 o
  -8   2   1      472.60      482.66     16.68 o
  -7   2   1       73.46       78.93      4.88 o
  -6   2   1       31.92       42.29      3.23 o
  -5   2   1        0.13       -0.48      1.57 o
  -4   2   1       32.86       26.42      2.71 o
  -3   2   1      115.66      109.39      4.15 o
  -2   2   1     3024.46     2952.56     76.90 o
  -1   2   1    20248.10    18269.96    509.72 o
   0   2   1      654.92      585.73     10.99 o
   1   2   1     4207.72     4126.16     81.70 o
   2   2   1      761.42      756.48     16.82 o
   3   2   1      170.87      167.61      4.87 o
   4   2   1      185.35      229.82      8.10 o
   5   2   1      908.12      878.78     25.37 o
   6   2   1      477.03      499.51     13.85 o
   7   2   1       41.06       23.51      4.31 o
   8   2   1       56.22       49.66      6.05 o
   9   2   1       53.85       54.07      9.21 o
 -11   3   1        0.36       -4.89     11.71 o
 -10   3   1       32.83       30.51      5.90 o
  -9   3   1       65.57       43.34      5.83 o
  -8   3   1        0.33       -2.47      2.47 o
  -7   3   1      311.56      318.05     14.51 o
  -6   3   1       72.94       74.42      5.07 o
  -5   3   1     2026.61     2108.27     44.51 o
  -4   3   1        7.08        5.19      1.91 o
  -3   3   1       18.20       23.00      2.33 o
  -2   3   1      264.74      267.31      7.57 o
  -1   3   1     2512.30     2532.87     39.89 o
   0   3   1      735.54      697.46     15.86 o
   1   3   1      176.29      199.08      7.91 o
   2   3   1     1035.78      971.48     21.76 o
   3   3   1        9.32        7.13      1.92 o
   4   3   1        4.71        5.46      2.71 o
   5   3   1       12.54       14.86      3.02 o
   6   3   1      100.11      103.00      5.45 o
   7   3   1       53.94       45.31      5.18 o
   8   3   1        4.47        4.45      7.47 o
   9   3   1       88.92      104.69     18.30 o
 -10   4   1      938.43      971.94     51.14 o
  -9   4   1       40.18       34.66      5.08 o
  -8   4   1       44.81       41.16      6.01 o
  -7   4   1       63.33       57.27      4.83 o
  -6   4   1      203.60      210.05      8.04 o
  -5   4   1      238.88      222.68      9.82 o
  -4   4   1      530.59      534.97     12.54 o
  -3   4   1     3027.06     3141.38     54.59 o
  -2   4   1      123.90      130.23      6.14 o
  -1   4   1      128.91      151.45      6.07 o
   0   4   1      263.40      275.33      7.46 o
   1   4   1      128.79      124.16      6.00 o
   2   4   1     1046.43     1111.61     21.85 o
   3   4   1      852.81      876.59     19.79 o
   4   4   1      168.29      176.25      8.62 o
   5   4   1       33.36       28.24      4.16 o
   6   4   1       75.51       73.77      6.20 o
   7   4   1        6.73        2.38      4.66 o
   8   4   1        5.30        3.05      5.73 o
 -10   5   1      223.55      200.19     13.88 o
  -9   5   1        0.09       -3.51      3.68 o
  -8   5   1       74.36       72.34     12.01 o
  -7   5   1      673.56      692.44     18.93 o
  -6   5   1      114.15      118.65      9.91 o
  -5   5   1        0.40        1.04      2.21 o
  -4   5   1       59.02       74.71      4.09 o
  -3   5   1       10.74       12.38      2.13 o
  -2   5   1      854.89      838.50     14.70 o
  -1   5   1        0.01        0.75      2.08 o
   0   5   1     1709.04     1738.22     42.38 o
   1   5   1       19.49       22.24      3.15 o
   2   5   1        0.76        4.07      2.65 o
   3   5   1      158.23      145.65      7.01 o
   4   5   1        4.80        3.86      2.00 o
   5   5   1      446.33      499.97     21.49 o
   6   5   1       16.72       19.28      6.80 o
   7   5   1      181.06      171.48     23.66 o
 -10   6   1        0.66       -1.75      7.27 o
  -9   6   1       57.00       50.77      7.22 o
  -8   6   1      124.60      133.00     16.82 o
  -7   6   1        9.16       10.46      3.80 o
  -6   6   1        5.58        6.15      3.13 o
  -5   6   1       41.02       45.92      3.72 o
  -4   6   1      192.35      206.21      7.74 o
  -3   6   1      433.86      442.47     10.64 o
  -2   6   1      251.20      284.35      8.14 o
  -1   6   1       74.06       83.98      6.67 o
   0   6   1       11.50        8.98      2.91 o
   1   6   1      781.63      781.07     21.58 o
   2   6   1       71.11       80.54      4.10 o
   3   6   1      122.41      106.63      6.02 o
   4   6   1      172.49      170.47     12.21 o
   5   6   1        0.00        5.59      5.74 o
   6   6   1       22.14       29.84      8.72 o
   7   6   1        1.41       -2.06      6.73 o
 -10   7   1        1.54       16.08     20.88 o
  -9   7   1      170.81      209.67     18.55 o
  -8   7   1        1.13       -4.66      4.66 o
  -7   7   1        3.32        0.73      3.82 o
  -6   7   1       47.68       36.79      4.53 o
  -5   7   1        0.84        2.63      2.71 o
  -4   7   1      180.58      173.30      8.81 o
  -3   7   1       73.55       69.48      3.78 o
  -2   7   1      183.74      187.24      7.56 o
  -1   7   1       14.78       11.35      4.22 o
   0   7   1      385.75      403.78     14.77 o
   1   7   1       86.61       92.41      7.62 o
   2   7   1      305.52      319.44     14.23 o
   3   7   1      627.34      626.05     24.31 o
   4   7   1        1.38        7.06      4.75 o
   5   7   1       22.49       17.07     11.21 o
   6   7   1      122.58      158.83     14.89 o
  -9   8   1       17.23       14.61      8.23 o
  -8   8   1      164.11      167.38     15.27 o
  -7   8   1      229.01      212.87     16.59 o
  -6   8   1      213.70      198.07     17.69 o
  -5   8   1      283.61      289.75     13.41 o
  -4   8   1      383.90      369.51     21.25 o
  -3   8   1      103.92      128.15      7.11 o
  -2   8   1       59.03       46.12      5.94 o
  -1   8   1      963.67      950.75     39.07 o
   0   8   1      164.39      162.61     10.05 o
   1   8   1       64.91       72.17      8.33 o
   2   8   1      328.59      374.03     23.22 o
   3   8   1       19.49       23.88      6.89 o
   4   8   1        5.06       11.44      6.35 o
  -8   9   1        3.39        4.74      6.61 o
  -7   9   1       10.11       12.15      6.59 o
  -6   9   1      266.02      285.35     22.81 o
  -5   9   1       32.96       15.59      5.06 o
  -4   9   1      338.78      333.43     16.56 o
  -3   9   1        3.68        6.06      4.02 o
  -2   9   1        2.01        0.94      5.13 o
  -1   9   1        1.98        9.14      6.25 o
   0   9   1       22.43       32.19      6.19 o
   1   9   1      402.87      393.91     22.93 o
   2   9   1      120.47      129.44     12.15 o
   3   9   1        1.44       -8.74      8.74 o
  -6  10   1        5.75        2.05      6.83 o
  -5  10   1        0.35       -2.02      5.68 o
  -4  10   1      138.64      135.41     13.50 o
  -3  10   1       17.18       17.81      7.88 o
  -2  10   1       72.46      105.16     13.60 o
  -1  10   1       70.73       85.43      9.36 o
   0  10   1       30.46       40.05     14.72 o
   1  10   1       38.43       27.80      7.16 o
   0 -11   2       69.08       76.25     10.43 o
   1 -11   2       90.28      124.91     10.67 o
   2 -11   2      118.73      118.48     20.32 o
   3 -11   2       10.19        7.01      6.65 o
   4 -11   2       15.02        5.36      6.98 o
   5 -11   2       65.09       79.11     22.32 o
  -2 -10   2       38.14       35.08      7.89 o
  -1 -10   2       65.31       82.64      9.81 o
   0 -10   2        0.84        6.42      4.72 o
   1 -10   2       94.28      114.77      9.77 o
   2 -10   2       60.31       67.00      9.16 o
   3 -10   2       15.22        7.59      6.70 o
   4 -10   2      176.99      189.98     12.90 o
   5 -10   2       16.52       20.51      6.80 o
   6 -10   2        0.10      288.58    160.93 o
   7 -10   2       25.82        6.30      7.16 o
  -4  -9   2       82.30       76.00     10.33 o
  -3  -9   2        8.12        4.01      5.24 o
  -2  -9   2       74.09       66.27      7.79 o
  -1  -9   2      115.06      121.31      9.36 o
   0  -9   2       50.24       57.41      8.24 o
   1  -9   2       35.05       36.51      5.14 o
   2  -9   2        2.51        7.54      4.38 o
   3  -9   2       45.13       38.03      5.67 o
   4  -9   2       13.73       14.02      6.74 o
   5  -9   2        7.12        9.44      6.80 o
   6  -9   2       30.19       34.84      8.31 o
   7  -9   2       19.30       20.49      7.78 o
   8  -9   2        4.48       10.87      7.86 o
  -5  -8   2      725.86      715.73     37.84 o
  -4  -8   2      305.51      272.37     25.37 o
  -3  -8   2       90.85      749.51    869.38 o
  -2  -8   2       15.37       12.37      3.85 o
  -1  -8   2      104.50      109.02      7.62 o
   0  -8   2      208.68      197.82     10.35 o
   1  -8   2       87.29       82.57      5.96 o
   2  -8   2      198.76      212.78      8.46 o
   3  -8   2       62.26       57.84      4.90 o
   4  -8   2      107.17       85.99      6.60 o
   5  -8   2       99.34       98.00      6.85 o
   6  -8   2      144.46      121.70     12.80 o
   7  -8   2        8.84        7.31      6.03 o
   8  -8   2      264.43      299.17     17.59 o
   9  -8   2      504.26      575.95     37.30 o
  -6  -7   2       26.31       35.41      8.96 o
  -5  -7   2      369.30      345.64     17.27 o
  -4  -7   2        2.16        2.16      3.00 o
  -3  -7   2      100.65      109.83      8.04 o
  -2  -7   2      321.46      330.94     13.19 o
  -1  -7   2      173.59      158.46      7.66 o
   0  -7   2        2.96        3.77      2.93 o
   1  -7   2      213.06      224.79      7.75 o
   2  -7   2        0.59        3.47      2.40 o
   3  -7   2      381.61      365.00     13.41 o
   4  -7   2       10.03        7.64      3.10 o
   5  -7   2       88.59       92.80      7.51 o
   6  -7   2      438.10      416.32     18.02 o
   7  -7   2       16.42       24.62      9.17 o
   8  -7   2      107.61      114.68     12.04 o
   9  -7   2       40.27       46.02      7.38 o
  -7  -6   2      149.09      147.08     17.20 o
  -6  -6   2       16.07       15.40      4.31 o
  -5  -6   2       55.92       42.16      5.82 o
  -4  -6   2      125.46      111.85      5.55 o
  -3  -6   2       97.88       87.41      4.55 o
  -2  -6   2      231.38      228.85      8.20 o
  -1  -6   2      399.20      424.34     46.44 o
   0  -6   2     1318.83     1423.51     30.53 o
   1  -6   2      105.13      113.52      5.57 o
   2  -6   2      390.63      404.73     10.92 o
   3  -6   2        1.20        2.46      2.18 o
   4  -6   2      357.69      379.80     13.63 o
   5  -6   2      620.12      656.40     22.41 o
   6  -6   2        0.29        5.16      3.47 o
   7  -6   2      484.92      524.21     28.23 o
   8  -6   2      228.08      239.99     16.46 o
   9  -6   2       81.80       70.23      7.99 o
  10  -6   2       17.68       22.49      7.54 o
  -8  -5   2        1.26       -0.56      4.49 o
  -7  -5   2        0.70        0.43      3.38 o
  -6  -5   2      252.49      271.05     10.55 o
  -5  -5   2      108.30      105.80      5.37 o
  -4  -5   2     1885.64     2065.60     47.01 o
  -3  -5   2      270.57      273.48      8.59 o
  -2  -5   2       73.36       85.16      3.75 o
  -1  -5   2      190.17      159.77      5.86 o
   0  -5   2      572.30      611.88     12.76 o
   1  -5   2      741.06      722.77     16.13 o
   2  -5   2      173.37      154.15      5.28 o
   3  -5   2     1229.92     1197.97     23.89 o
   4  -5   2      618.04      608.84     17.80 o
   5  -5   2      114.51      123.09      6.74 o
   6  -5   2       62.04       55.26      4.39 o
   7  -5   2       84.91       80.56      7.29 o
   8  -5   2        8.83        9.18      4.22 o
   9  -5   2       31.59       30.08      5.13 o
  10  -5   2       35.72       26.60      9.75 o
  -9  -4   2        3.23        3.46      5.88 o
  -8  -4   2        0.40        3.49      6.14 o
  -7  -4   2      242.01      242.48     11.23 o
  -6  -4   2       34.48       36.92      3.63 o
  -5  -4   2      338.19      345.15     12.88 o
  -4  -4   2     1216.00     1247.51     29.78 o
  -3  -4   2     2465.87     2692.59     46.87 o
  -2  -4   2     7164.95     7478.93    115.05 o
  -1  -4   2      833.79      872.05     16.88 o
   0  -4   2      202.08      179.94      6.07 o
   1  -4   2      400.90      402.74      9.02 o
   2  -4   2      795.97      865.65     18.34 o
   3  -4   2     2493.35     2596.01     45.91 o
   4  -4   2       12.41       14.39      2.44 o
   5  -4   2     1077.78     1077.07     25.12 o
   6  -4   2        8.85        5.23      2.81 o
   7  -4   2      366.73      364.71     12.72 o
   8  -4   2        1.19       -2.73      2.84 o
   9  -4   2       92.12       80.87      9.06 o
  10  -4   2        4.61        6.63      6.45 o
  -9  -3   2        2.23        3.17      6.58 o
  -8  -3   2      634.16      683.71     29.20 o
  -7  -3   2        1.23        2.54      2.73 o
  -6  -3   2      280.05      265.97      9.44 o
  -5  -3   2     1022.02     1030.05     24.00 o
  -4  -3   2      545.62      548.75     14.06 o
  -3  -3   2     1768.45     1869.17     37.63 o
  -2  -3   2      220.95      247.50      6.27 o
  -1  -3   2     1797.89     1790.36     32.39 o
   0  -3   2      222.96      218.07      5.67 o
   1  -3   2      862.17      830.01     22.89 o
   2  -3   2      275.77      244.51      7.77 o
   3  -3   2       52.16       61.69      3.40 o
   4  -3   2       69.77       62.89      4.83 o
   5  -3   2      400.30      422.34     13.78 o
   6  -3   2      796.43      805.60     22.63 o
   7  -3   2      230.10      234.98     11.71 o
   8  -3   2      649.64      647.12     28.23 o
   9  -3   2      108.81       93.59     20.95 o
  10  -3   2        0.33       -6.69      6.69 o
 -10  -2   2       14.44        1.52      8.03 o
  -9  -2   2       53.02       50.54     11.07 o
  -8  -2   2       47.71       47.99      5.30 o
  -7  -2   2      240.04      235.04      8.62 o
  -6  -2   2     1021.98     1060.38     27.63 o
  -5  -2   2       57.07       61.37      3.36 o
  -4  -2   2      616.53      604.43     12.55 o
  -3  -2   2      231.65      251.66      6.27 o
  -2  -2   2      373.81      368.41      7.98 o
  -1  -2   2     8098.15     7760.09    143.03 o
   0  -2   2       22.22       18.19      1.62 o
   1  -2   2     1505.92     1406.77     35.15 o
   2  -2   2       80.63       81.58      3.74 o
   3  -2   2      269.69      201.77      7.54 o
   4  -2   2      467.56      525.06     12.70 o
   5  -2   2      678.42      727.79     13.87 o
   6  -2   2        0.36        1.77      1.58 o
   7  -2   2        6.67        6.57      2.20 o
   8  -2   2      460.32      443.22     24.81 o
   9  -2   2      105.24      103.61     10.03 o
  10  -2   2      103.41      107.26     15.47 o
 -10  -1   2      131.17      125.35     18.02 o
  -9  -1   2      245.48      246.19     14.85 o
  -8  -1   2      294.30      293.81     14.03 o
  -7  -1   2       73.25       69.42      3.81 o
  -6  -1   2       17.36       18.00      3.12 o
  -5  -1   2      425.07      432.53     11.78 o
  -4  -1   2      339.62      348.93      8.52 o
  -3  -1   2     1746.64     1687.82     41.71 o
  -2  -1   2      924.64      830.96     16.26 o
  -1  -1   2     5702.07     5286.50    163.68 o
   0  -1   2      843.33      712.24     22.83 o
   1  -1   2       25.22       30.30      2.20 o
   2  -1   2      690.53      696.89     18.10 o
   3  -1   2      342.50      349.17      8.92 o
   4  -1   2     3211.86     3273.49     55.24 o
   5  -1   2       28.74       31.40      3.37 o
   6  -1   2      335.71      341.67     11.29 o
   7  -1   2       65.47       70.91      6.14 o
   8  -1   2       65.55       64.56      5.91 o
   9  -1   2       33.99       23.54      7.44 o
  10  -1   2       40.42       36.95     11.77 o
 -10   0   2        2.95        2.46      3.22 o
  -9   0   2      101.75      110.77      7.88 o
  -8   0   2       55.19       56.39      4.96 o
  -7   0   2       12.17       17.48      2.77 o
  -6   0   2     1517.02     1462.97     35.67 o
  -5   0   2      453.70      468.73      9.42 o
  -4   0   2        1.18        5.50      1.81 o
  -3   0   2       66.38       76.32      3.30 o
  -2   0   2     1903.34     1848.97     46.10 o
  -1   0   2     6813.39     5742.57    311.68 o
   0   0   2     1852.96     1775.49     48.29 o
   1   0   2    18842.00      660.93     56.48 o
   2   0   2     3938.29     3873.64     77.59 o
   3   0   2       67.19       87.84      5.23 o
   4   0   2     1049.02     1110.47     18.94 o
   5   0   2        0.08        0.65      2.18 o
   6   0   2     1615.12     1721.37     48.26 o
   7   0   2     1830.95     1674.37     56.77 o
   8   0   2      380.49      397.62     22.68 o
   9   0   2        1.33        7.48      5.59 o
  10   0   2      281.28      313.90     20.13 o
 -11   1   2        3.78       12.41     18.71 o
 -10   1   2        0.25       -0.02      5.08 o
  -9   1   2      279.72      273.03     14.09 o
  -8   1   2      107.73      109.53      6.58 o
  -7   1   2       54.62       52.97      3.84 o
  -6   1   2        0.22        0.81      1.85 o
  -5   1   2       55.99       43.84      3.38 o
  -4   1   2       96.89       83.24      3.72 o
  -3   1   2     1350.19     1349.26     36.11 o
  -2   1   2     2565.89     2421.16     54.29 o
  -1   1   2        0.17        4.11      1.09 o
   0   1   2     1750.05     1701.54     35.81 o
   1   1   2     1585.66     1494.17     28.04 o
   2   1   2      516.40      465.38      8.71 o
   3   1   2     4374.53     4631.70     93.13 o
   4   1   2     2564.42     2517.10     53.78 o
   5   1   2      122.11      124.12      4.76 o
   6   1   2       10.20       12.10      3.29 o
   7   1   2        3.27        4.05      4.29 o
   8   1   2       63.38       44.76     10.03 o
   9   1   2      619.80      681.10     57.91 o
 -11   2   2       40.81       46.05     13.73 o
 -10   2   2       30.12       30.59      4.83 o
  -9   2   2      155.48      147.80      7.82 o
  -8   2   2      687.19      682.57     22.09 o
  -7   2   2      337.49      352.76     10.88 o
  -6   2   2       34.21       32.79      3.09 o
  -5   2   2        6.90        9.15      2.09 o
  -4   2   2      595.07      640.47     16.88 o
  -3   2   2      187.45      162.81      6.53 o
  -2   2   2     5670.58     5464.04    104.68 o
  -1   2   2     7894.28     7766.54    141.61 o
   0   2   2        0.06        0.84      1.16 o
   1   2   2       78.63       55.60      3.59 o
   2   2   2       23.82       22.51      3.70 o
   3   2   2       28.14       19.95      1.70 o
   4   2   2       72.45       70.96      4.01 o
   5   2   2       29.99       20.49      2.22 o
   6   2   2      901.69      890.56     29.05 o
   7   2   2       15.48       12.84      5.37 o
   8   2   2        8.41       -2.76      6.64 o
   9   2   2       14.72        3.86      8.19 o
 -11   3   2       61.35       65.59     11.19 o
 -10   3   2       14.12       14.09      4.37 o
  -9   3   2       78.99       87.84     10.07 o
  -8   3   2        0.61        2.59      2.75 o
  -7   3   2      316.99      304.44     11.84 o
  -6   3   2        1.65       -0.01      2.21 o
  -5   3   2      686.37      691.80     16.43 o
  -4   3   2      630.77      606.27     13.07 o
  -3   3   2       30.53       37.64      3.91 o
  -2   3   2       43.53       45.30      2.43 o
  -1   3   2      105.97      118.62      4.05 o
   0   3   2      895.24      837.89     17.40 o
   1   3   2      650.29      684.97     14.92 o
   2   3   2      275.96      240.16     13.58 o
   3   3   2       50.32       39.52      2.81 o
   4   3   2       42.29       41.68      3.43 o
   5   3   2       10.08        5.77      3.13 o
   6   3   2       15.18       14.31      3.20 o
   7   3   2      246.21      310.47     16.39 o
   8   3   2        1.19       -2.69      5.63 o
 -11   4   2       13.85        6.38      7.92 o
 -10   4   2      327.68      346.59     20.51 o
  -9   4   2        8.02        5.35      3.48 o
  -8   4   2       49.50       52.06      5.13 o
  -7   4   2      406.98      405.62     25.37 o
  -6   4   2        3.10        6.08      2.64 o
  -5   4   2       79.36       85.48      4.09 o
  -4   4   2      443.04      432.25     10.19 o
  -3   4   2     1282.24     1191.26     20.98 o
  -2   4   2     2051.86     2144.82     39.43 o
  -1   4   2      611.00      591.39     13.66 o
   0   4   2       35.27       32.40      3.02 o
   1   4   2      300.32      288.88      7.40 o
   2   4   2       84.90       86.33      5.06 o
   3   4   2      213.43      217.47      8.78 o
   4   4   2      465.08      446.17     13.99 o
   5   4   2       83.32       80.28      5.96 o
   6   4   2        0.96       -1.95      3.14 o
   7   4   2       17.95       16.38      6.91 o
   8   4   2        8.11       10.66      8.08 o
 -10   5   2       40.50       30.31      6.73 o
  -9   5   2      120.11      114.79     10.32 o
  -8   5   2       16.15       19.14      4.60 o
  -7   5   2      599.61      603.32     19.94 o
  -6   5   2      373.56      372.43     14.17 o
  -5   5   2       86.78       82.89      7.06 o
  -4   5   2        0.33        0.97      1.84 o
  -3   5   2       11.33       16.56      1.99 o
  -2   5   2        0.50       -0.60      1.55 o
  -1   5   2       27.67       32.62      3.29 o
   0   5   2       46.38       40.27      3.54 o
   1   5   2      488.93      453.04     10.73 o
   2   5   2      342.40      357.74     12.18 o
   3   5   2      126.73      136.20      7.70 o
   4   5   2        0.37        0.58      2.57 o
   5   5   2       63.51       48.64      7.75 o
   6   5   2        2.00       -4.89      4.89 o
   7   5   2      121.62      123.16     14.21 o
 -10   6   2       68.87       80.90     10.48 o
  -9   6   2       57.23       56.80     11.27 o
  -8   6   2       40.63       41.28     12.16 o
  -7   6   2       74.63       65.88      9.13 o
  -6   6   2      431.87      430.89     15.90 o
  -5   6   2     1417.40     1471.44     37.74 o
  -4   6   2      364.99      373.94     10.38 o
  -3   6   2       29.60       31.63      2.37 o
  -2   6   2        0.09        1.39      1.65 o
  -1   6   2      243.43      236.27      8.58 o
   0   6   2       89.65      100.14      5.57 o
   1   6   2        4.56        5.29      2.47 o
   2   6   2      345.32      338.82     11.34 o
   3   6   2       17.11       10.75      6.23 o
   4   6   2      388.94      429.71     21.62 o
   5   6   2       27.01       33.78     12.47 o
   6   6   2       98.82       93.70     10.95 o
  -9   7   2       77.25      103.53     14.45 o
  -8   7   2       58.73       48.87      7.13 o
  -7   7   2        0.71       -0.34      3.65 o
  -6   7   2       19.80       13.39      3.70 o
  -5   7   2        3.52        2.39      2.56 o
  -4   7   2      303.81      286.14     10.36 o
  -3   7   2      265.98      267.92     15.89 o
  -2   7   2      200.96      186.97      9.24 o
  -1   7   2      261.23      263.00     10.30 o
   0   7   2        3.95        5.63      2.95 o
   1   7   2       35.56       15.29      5.29 o
   2   7   2       50.51       56.83      5.75 o
   3   7   2      167.55      172.83      9.86 o
   4   7   2       38.70       42.99      6.45 o
   5   7   2      291.01      328.75     27.63 o
  -9   8   2       82.74      103.61     23.59 o
  -8   8   2        6.72        2.25      6.77 o
  -7   8   2       73.20       86.31     11.99 o
  -6   8   2        0.01       -0.19      2.84 o
  -5   8   2       14.27        7.63      4.07 o
  -4   8   2       43.91       41.71      6.26 o
  -3   8   2      127.69      119.22      8.76 o
  -2   8   2        0.90       -1.79      3.90 o
  -1   8   2       46.84       45.27      6.17 o
   0   8   2      206.14      208.40     14.49 o
   1   8   2      230.72      240.62     26.55 o
   2   8   2      254.15      271.38     20.55 o
   3   8   2        7.84        1.48      7.15 o
   4   8   2       46.02       32.74      7.55 o
  -8   9   2       22.97       22.08      7.03 o
  -7   9   2       86.82       76.59     11.70 o
  -6   9   2       99.15       73.67     13.24 o
  -5   9   2       32.37       21.90      5.35 o
  -4   9   2       65.46       54.33      8.70 o
  -3   9   2        7.63        6.95      9.51 o
  -2   9   2       45.26       32.70      5.74 o
  -1   9   2       59.56       63.32      7.21 o
   0   9   2       31.44       27.43      6.83 o
   1   9   2      304.62      343.20     20.11 o
   2   9   2       71.42       72.96      9.92 o
  -6  10   2       17.93       25.47      7.04 o
  -5  10   2        9.05       12.82      6.57 o
  -4  10   2        5.35        1.62      5.46 o
  -3  10   2      367.76      418.34     30.32 o
  -2  10   2      631.14      632.24     33.72 o
  -1  10   2        8.58       11.54      6.97 o
   0  10   2      174.67      185.55     17.65 o
   0 -11   3      138.72      152.85     15.86 o
   1 -11   3      136.57      175.64     12.85 o
   2 -11   3       54.40       51.45     10.04 o
   3 -11   3       60.95       43.20      9.11 o
   4 -11   3        0.02       -6.14      6.44 o
   5 -11   3        3.36        9.05     12.12 o
  -3 -10   3       99.81       92.37     10.67 o
  -2 -10   3       89.82       72.10     11.84 o
  -1 -10   3        0.25        1.14      6.10 o
   0 -10   3       26.39       21.26      6.67 o
   1 -10   3        0.18        4.79      5.47 o
   2 -10   3      259.52      263.60     39.84 o
   3 -10   3       14.64        9.04      6.28 o
   4 -10   3      232.31      250.54     20.04 o
   5 -10   3       18.60       30.12      8.25 o
   6 -10   3        2.80        8.91      6.31 o
   7 -10   3        8.74       -2.29     12.28 o
  -4  -9   3      107.73       80.97     12.54 o
  -3  -9   3        1.55        1.20      5.77 o
  -2  -9   3       59.53       57.15      6.72 o
  -1  -9   3      169.03      205.26     17.41 o
   0  -9   3        1.39        5.89      4.36 o
   1  -9   3      122.66      107.02     13.51 o
   2  -9   3       26.13       19.89      3.97 o
   3  -9   3      244.54      244.42     13.48 o
   4  -9   3       76.98       76.49      7.45 o
   5  -9   3      271.82      299.11     18.48 o
   6  -9   3       94.07       94.59      9.93 o
   7  -9   3       19.97       15.35      6.86 o
   8  -9   3       40.07       81.96     15.97 o
  -6  -8   3        1.26       -3.19      6.60 o
  -5  -8   3      129.41      113.75     12.92 o
  -4  -8   3        2.91        3.47      3.85 o
  -3  -8   3       76.45       67.86      6.56 o
  -2  -8   3      134.46      118.62      7.40 o
  -1  -8   3       46.27       38.53      5.26 o
   0  -8   3        0.14        4.74      3.42 o
   1  -8   3        9.00        9.06      1.93 o
   2  -8   3      677.70      724.67     26.37 o
   3  -8   3      153.16      131.93      8.65 o
   4  -8   3       15.23        9.41      3.57 o
   5  -8   3      341.16      329.25     16.23 o
   6  -8   3       81.23       81.77     12.77 o
   7  -8   3        0.32        2.91      5.50 o
   8  -8   3       72.69       64.01      9.97 o
   9  -8   3      193.90      203.87     29.58 o
  -7  -7   3      141.19      162.36     20.57 o
  -6  -7   3       55.66       58.56     11.83 o
  -5  -7   3      145.18      114.49     11.98 o
  -4  -7   3      538.87      504.89     23.30 o
  -3  -7   3       14.01       16.01      3.24 o
  -2  -7   3       77.11       85.62      4.78 o
  -1  -7   3      543.16      535.43     20.19 o
   0  -7   3       73.02       74.42      5.37 o
   1  -7   3      324.22      340.99     11.82 o
   2  -7   3       31.56       36.93      3.60 o
   3  -7   3       15.74       11.56      2.75 o
   4  -7   3       20.22       19.47      3.64 o
   5  -7   3      172.48      154.62     11.63 o
   6  -7   3        0.36        0.40      4.13 o
   7  -7   3       87.87       78.04      9.06 o
   8  -7   3      362.29      417.53     26.34 o
   9  -7   3       22.42       30.30      9.17 o
  -8  -6   3        0.32        2.78      7.05 o
  -7  -6   3       83.89       65.24     11.57 o
  -6  -6   3      128.85      146.60      9.30 o
  -5  -6   3        4.28        4.43      3.54 o
  -4  -6   3     1141.96     1227.98     40.07 o
  -3  -6   3      209.50      206.65      7.99 o
  -2  -6   3     1044.56     1040.09     28.01 o
  -1  -6   3      493.11      548.07     16.77 o
   0  -6   3      960.75      976.93     22.91 o
   1  -6   3      978.96     1023.26     23.65 o
   2  -6   3       81.67       92.83      4.62 o
   3  -6   3      131.86      132.58      6.02 o
   4  -6   3      505.16      523.35     16.33 o
   5  -6   3       93.92      127.67     10.69 o
   6  -6   3      385.25      376.53     16.58 o
   7  -6   3     1455.30     1502.26     66.04 o
   8  -6   3      213.59      243.26     16.15 o
   9  -6   3       32.97       46.16      7.10 o
  -8  -5   3        2.86       13.71     12.70 o
  -7  -5   3       55.99       44.46      5.10 o
  -6  -5   3        0.28       -0.52      2.75 o
  -5  -5   3       10.73        9.94      3.06 o
  -4  -5   3       53.38       57.56      3.92 o
  -3  -5   3      252.41      256.76     11.94 o
  -2  -5   3       63.82       44.87      2.86 o
  -1  -5   3      138.00      155.74      5.83 o
   0  -5   3      527.19      522.07     12.23 o
   1  -5   3      536.38      483.04     10.10 o
   2  -5   3      353.92      350.34      8.32 o
   3  -5   3      638.79      671.29     15.89 o
   4  -5   3        0.45        3.38      2.72 o
   5  -5   3      347.24      333.24     11.81 o
   6  -5   3       17.82       28.42      4.11 o
   7  -5   3      108.97      115.23      9.88 o
   8  -5   3       46.35       56.77     12.13 o
   9  -5   3      101.77       90.79      9.20 o
  10  -5   3        3.29        2.30     13.53 o
  -9  -4   3      122.36      143.01     20.39 o
  -8  -4   3      103.71      102.61      8.34 o
  -7  -4   3       36.95       37.24      4.26 o
  -6  -4   3       22.64       23.26      2.93 o
  -5  -4   3      195.43      181.76      7.30 o
  -4  -4   3     1113.71     1159.60     31.04 o
  -3  -4   3      347.52      330.24      7.96 o
  -2  -4   3      110.87      110.62      5.63 o
  -1  -4   3      980.39     1065.89     18.63 o
   0  -4   3      274.67      291.29      8.99 o
   1  -4   3      253.31      265.70      7.17 o
   2  -4   3        2.49        3.32      2.39 o
   3  -4   3      112.88       94.23      6.51 o
   4  -4   3       31.60       32.39      3.15 o
   5  -4   3      764.55      773.31     21.67 o
   6  -4   3       55.57       55.01      4.92 o
   7  -4   3      754.31      691.52     21.13 o
   8  -4   3       71.11       63.02      6.93 o
   9  -4   3       27.53       23.45      7.29 o
  10  -4   3      118.14      116.07     12.11 o
 -10  -3   3       23.25       32.53     15.75 o
  -9  -3   3        8.51        4.04      4.37 o
  -8  -3   3       16.54       15.37      3.53 o
  -7  -3   3      273.93      288.12     12.23 o
  -6  -3   3      781.15      803.61     23.03 o
  -5  -3   3     1036.82     1055.20     33.49 o
  -4  -3   3      166.34      163.92      5.09 o
  -3  -3   3       95.32      103.28      3.22 o
  -2  -3   3      491.73      510.39     10.59 o
  -1  -3   3       38.61       35.39      2.00 o
   0  -3   3      576.51      509.02     12.55 o
   1  -3   3       13.19       18.48      3.38 o
   2  -3   3     1944.97     1922.64     47.72 o
   3  -3   3      120.65      122.20      4.76 o
   4  -3   3       15.51       12.74      2.58 o
   5  -3   3       35.93       38.06      3.66 o
   6  -3   3        6.25       11.55      3.06 o
   7  -3   3       13.98       18.71      2.97 o
   8  -3   3       80.38       79.37      6.39 o
   9  -3   3       11.57        4.79      6.15 o
  10  -3   3       15.10       33.93      9.86 o
 -10  -2   3        2.74       10.25     11.69 o
  -9  -2   3       48.55       53.89      4.71 o
  -8  -2   3        0.10        4.68      2.51 o
  -7  -2   3       11.28        8.39      2.02 o
  -6  -2   3      243.81      235.67      7.19 o
  -5  -2   3     1509.96     1481.13     20.91 o
  -4  -2   3     2317.51     2331.24     41.25 o
  -3  -2   3      852.77      877.42     17.16 o
  -2  -2   3      180.86      190.75      4.40 o
  -1  -2   3     1526.39     1443.19     30.68 o
   0  -2   3      896.55      856.45     20.87 o
   1  -2   3      748.74      722.72     18.10 o
   2  -2   3        4.20        2.44      1.62 o
   3  -2   3      874.77      859.80     20.74 o
   4  -2   3      902.33      964.61     17.12 o
   5  -2   3       35.69       37.53      2.05 o
   6  -2   3      168.13      172.24      9.67 o
   7  -2   3       29.84       42.55      4.99 o
   8  -2   3       23.17       19.58      6.40 o
   9  -2   3       61.36       99.00     11.32 o
  10  -2   3      182.04      145.86     16.58 o
 -10  -1   3      153.51      151.67     12.94 o
  -9  -1   3      302.01      344.92     16.45 o
  -8  -1   3       80.57       73.18      5.73 o
  -7  -1   3      530.89      574.12     14.73 o
  -6  -1   3      208.60      211.81      6.19 o
  -5  -1   3      158.48      170.00      5.60 o
  -4  -1   3      405.43      374.75      8.83 o
  -3  -1   3       51.89       60.66      3.03 o
  -2  -1   3     2642.79     2555.36     53.30 o
  -1  -1   3      592.67      544.03     15.26 o
   0  -1   3      361.16      363.33      7.36 o
   1  -1   3      116.82      119.77      3.67 o
   2  -1   3      244.86      261.34      6.72 o
   3  -1   3       62.71       74.41      4.21 o
   4  -1   3       18.63       24.17      2.67 o
   5  -1   3      707.20      758.71     17.91 o
   6  -1   3        8.38        9.87      2.05 o
   7  -1   3      383.97      387.02     26.38 o
   8  -1   3       34.70       30.78      8.42 o
   9  -1   3        1.72       -2.08      6.18 o
  10  -1   3       35.74       57.92     15.97 o
 -11   0   3       36.06       36.29     10.99 o
 -10   0   3       46.52       57.97     12.25 o
  -9   0   3      164.20      150.90      8.15 o
  -8   0   3      569.35      592.76     16.78 o
  -7   0   3      102.31       99.31      4.64 o
  -6   0   3      576.90      619.05     15.95 o
  -5   0   3      520.20      529.51     11.31 o
  -4   0   3       57.48       61.44      5.21 o
  -3   0   3      160.21      155.64      4.07 o
  -2   0   3     1446.84     1377.99     28.50 o
  -1   0   3     1821.97     1657.77     39.15 o
   0   0   3        4.69        4.97      1.00 o
   1   0   3     1751.28     1660.56     31.20 o
   2   0   3      737.24      733.85     14.73 o
   3   0   3      255.07      242.78      6.26 o
   4   0   3       28.22       31.17      2.65 o
   5   0   3      181.02      168.27      6.57 o
   6   0   3       21.16       22.16      3.61 o
   7   0   3      109.52       97.94      6.89 o
   8   0   3      316.69      304.19     20.55 o
   9   0   3       21.72       22.70      7.24 o
 -11   1   3      151.05      179.14     18.93 o
 -10   1   3       16.40       16.09      4.11 o
  -9   1   3      150.98      158.31      8.79 o
  -8   1   3        1.90        2.46      2.24 o
  -7   1   3       20.57       20.14      2.54 o
  -6   1   3      287.86      302.66      9.25 o
  -5   1   3      371.11      354.21      8.52 o
  -4   1   3     1487.83     1510.95     33.24 o
  -3   1   3        4.01        3.94      1.27 o
  -2   1   3     1171.85     1017.61     19.58 o
  -1   1   3        0.05       -0.87      0.87 o
   0   1   3      126.31      132.07      3.48 o
   1   1   3        5.36        3.52      1.33 o
   2   1   3     1908.32     1891.12     43.75 o
   3   1   3     1383.54     1459.21     29.39 o
   4   1   3       11.01       10.63      1.19 o
   5   1   3      550.42      551.72     16.30 o
   6   1   3        0.16        1.39      2.68 o
   7   1   3       15.27       14.96      5.03 o
   8   1   3        8.95        4.21      6.39 o
   9   1   3        0.34       -2.93      7.80 o
 -11   2   3        0.90       -4.34      7.98 o
 -10   2   3       42.89       56.06      6.17 o
  -9   2   3      112.35      110.27      6.91 o
  -8   2   3        4.70        1.93      2.46 o
  -7   2   3      146.15      148.24      6.35 o
  -6   2   3      556.85      590.01     15.62 o
  -5   2   3        3.02        4.61      1.88 o
  -4   2   3       15.14       22.37      2.09 o
  -3   2   3      122.43      109.25      4.20 o
  -2   2   3     2351.40     2372.33     41.33 o
  -1   2   3     5129.42     5082.01    108.24 o
   0   2   3     1331.01     1269.14     26.65 o
   1   2   3      217.70      209.20      5.40 o
   2   2   3        0.01       -1.49      1.49 o
   3   2   3       77.15       85.94      3.17 o
   4   2   3       97.22       91.20     18.96 o
   5   2   3       33.35       33.93      2.71 o
   6   2   3     1004.61      967.44     29.88 o
   7   2   3      159.24      131.40      9.68 o
   8   2   3      162.10      193.64     14.59 o
   9   2   3      154.54      101.66     18.05 o
 -11   3   3      106.56       89.58     16.21 o
 -10   3   3        0.06        0.00      4.59 o
  -9   3   3        0.52        2.81      3.30 o
  -8   3   3       34.15       34.15      3.95 o
  -7   3   3        3.43        1.41      2.72 o
  -6   3   3      106.67      102.81      6.23 o
  -5   3   3      353.84      402.37      9.77 o
  -4   3   3      798.23      791.11     15.95 o
  -3   3   3     1524.25     1568.59     29.45 o
  -2   3   3       52.99       54.22      2.60 o
  -1   3   3       28.96       33.23      1.79 o
   0   3   3      382.83      354.91      9.70 o
   1   3   3     1591.71     1567.22     32.07 o
   2   3   3       93.61      106.84      5.40 o
   3   3   3      141.69      133.03      5.58 o
   4   3   3        7.69        4.64      2.26 o
   5   3   3      162.18      146.76      7.18 o
   6   3   3      130.64      126.49      7.62 o
   7   3   3        0.07       -1.12      5.99 o
   8   3   3       73.37       84.83     10.45 o
 -11   4   3      224.63      208.92     22.56 o
 -10   4   3       75.86       77.21      8.60 o
  -9   4   3      610.36      585.61     31.14 o
  -8   4   3      404.33      397.39     16.38 o
  -7   4   3       67.08       56.39      4.82 o
  -6   4   3     1056.97     1077.22     29.21 o
  -5   4   3      347.50      386.26     10.16 o
  -4   4   3       46.42       34.26      2.61 o
  -3   4   3     5777.62     5960.91     88.59 o
  -2   4   3     2925.06     3117.97     56.13 o
  -1   4   3       94.86       76.58      3.75 o
   0   4   3       50.34       52.82      2.38 o
   1   4   3      166.38      168.05      5.77 o
   2   4   3      199.82      225.31     10.91 o
   3   4   3        9.39       10.70      4.42 o
   4   4   3     1122.37     1103.22     32.84 o
   5   4   3      197.67      218.56     15.65 o
   6   4   3        4.50        7.70      4.00 o
   7   4   3       90.06       72.80     17.68 o
 -10   5   3      257.98      249.32     18.88 o
  -9   5   3      190.09      208.19     12.70 o
  -8   5   3        1.69        1.43      3.56 o
  -7   5   3        3.58        2.63      3.04 o
  -6   5   3     1676.54     1804.29     48.29 o
  -5   5   3       17.15       18.15      2.28 o
  -4   5   3      145.73      133.35      4.90 o
  -3   5   3        0.57       -1.26      1.28 o
  -2   5   3       17.68       13.69      2.03 o
  -1   5   3     1005.50     1002.95     25.39 o
   0   5   3       46.10       61.03      4.28 o
   1   5   3      131.40      127.06      5.80 o
   2   5   3       23.57       25.34      5.35 o
   3   5   3       23.78       21.56      4.36 o
   4   5   3       89.21       75.96      6.47 o
   5   5   3       82.08       66.89      7.40 o
   6   5   3      283.44      352.36     22.40 o
   7   5   3      105.43      120.71     13.74 o
 -10   6   3        0.74        5.96      6.77 o
  -9   6   3       78.83       66.66     12.34 o
  -8   6   3      131.03      138.29     14.01 o
  -7   6   3      564.31      590.77     23.27 o
  -6   6   3      206.20      201.53      8.67 o
  -5   6   3        5.20        7.69      2.85 o
  -4   6   3      250.33      227.25      8.25 o
  -3   6   3        4.95        9.37      2.46 o
  -2   6   3        0.06        3.38      3.02 o
  -1   6   3        5.27        4.82      2.40 o
   0   6   3        3.56        3.18      2.33 o
   1   6   3       11.65       10.98      2.80 o
   2   6   3      491.87      473.01     20.66 o
   3   6   3      209.10      218.88     24.08 o
   4   6   3       30.43       35.43      6.07 o
   5   6   3       13.99       19.59      8.27 o
   6   6   3        0.33        4.74      8.08 o
  -9   7   3        4.26        8.23      9.05 o
  -8   7   3      553.96      551.95     33.01 o
  -7   7   3       43.50       33.51      5.90 o
  -6   7   3       13.14       14.52      3.31 o
  -5   7   3       66.74       71.15      4.90 o
  -4   7   3        5.80        7.25      2.44 o
  -3   7   3       27.16       23.15      3.55 o
  -2   7   3      189.07      172.67     10.57 o
  -1   7   3       25.12       27.85      3.31 o
   0   7   3       27.53       22.64      2.98 o
   1   7   3      430.69      463.66     18.42 o
   2   7   3        1.43        5.41      4.20 o
   3   7   3       91.44       88.25      7.71 o
   4   7   3       93.99       92.48      9.33 o
   5   7   3        9.88       23.54      8.39 o
  -9   8   3       29.83       45.80     20.19 o
  -8   8   3       13.72       10.84      6.34 o
  -7   8   3      142.60      155.73     12.66 o
  -6   8   3      111.24      105.67      7.48 o
  -5   8   3      330.69      317.04     14.06 o
  -4   8   3      140.53      133.94      7.73 o
  -3   8   3       71.86       61.60      7.57 o
  -2   8   3       36.33       44.71     10.03 o
  -1   8   3        0.05       -2.32      3.10 o
   0   8   3      415.41      402.72     36.46 o
   1   8   3       72.74       56.76      8.83 o
   2   8   3        0.07       -2.86      5.22 o
   3   8   3      219.28      244.79     15.54 o
  -7   9   3       53.86       66.61     18.53 o
  -6   9   3       17.58       25.52      9.41 o
  -5   9   3       64.81       57.72      9.51 o
  -4   9   3        2.87        3.72      7.74 o
  -3   9   3      290.79      344.83     31.68 o
  -2   9   3        4.24       -0.50      6.43 o
  -1   9   3        1.26       -0.24      6.16 o
   0   9   3       10.92        2.54      4.28 o
   1   9   3      112.44      106.17     14.56 o
   2   9   3      377.61      345.20     47.88 o
  -5  10   3        1.06        2.21      5.91 o
  -4  10   3       54.50       46.90      9.74 o
  -3  10   3        3.48       12.35      8.31 o
  -2  10   3       66.25       57.62     14.54 o
  -1  10   3       48.60       34.44      9.32 o
  -1 -11   4       61.50       64.87      9.41 o
   0 -11   4      121.04      144.56     14.60 o
   1 -11   4       29.93       23.38      7.83 o
   2 -11   4       70.14       86.31     10.34 o
   3 -11   4      376.44      438.81     29.19 o
   4 -11   4       11.65        3.16      6.23 o
   5 -11   4        0.32      -10.91     20.09 o
  -3 -10   4       44.29       52.50      9.20 o
  -2 -10   4        7.94        8.45      8.41 o
  -1 -10   4       87.84       78.15     10.27 o
   0 -10   4       32.38       29.10      6.84 o
   1 -10   4        0.40       -5.23      8.81 o
   2 -10   4      219.28      216.93     15.07 o
   3 -10   4      478.40      482.95     25.86 o
   4 -10   4      100.20      103.64     13.31 o
   5 -10   4      273.90      322.71     39.49 o
   6 -10   4       13.91        5.34      6.79 o
  -5  -9   4       47.27       66.65     13.78 o
  -4  -9   4       17.22       16.20      5.74 o
  -3  -9   4      155.07      162.55     13.85 o
  -2  -9   4       37.28       47.68      6.06 o
  -1  -9   4      410.55      434.63     22.94 o
   0  -9   4       81.41       72.91      6.72 o
   1  -9   4      271.22      291.22     13.77 o
   2  -9   4       25.25       26.55      5.22 o
   3  -9   4        2.41        7.82      4.01 o
   4  -9   4       35.26       30.94      5.43 o
   5  -9   4       31.93       43.34      8.79 o
   6  -9   4      108.51      120.12     13.26 o
   7  -9   4       34.18       21.13      6.78 o
  -6  -8   4       68.37       67.84      9.33 o
  -5  -8   4      511.03      499.70     28.38 o
  -4  -8   4      399.11      378.11     26.92 o
  -3  -8   4       67.62       59.44      6.50 o
  -2  -8   4      110.71       84.10      8.20 o
  -1  -8   4        1.04        3.06      3.12 o
   0  -8   4      662.36      675.48     24.13 o
   1  -8   4      560.50      582.45     20.95 o
   2  -8   4      127.43      116.91      6.75 o
   3  -8   4      346.72      342.94     14.36 o
   4  -8   4      100.42       87.52      7.48 o
   5  -8   4      168.99      180.64     10.82 o
   6  -8   4        1.24        9.82      5.79 o
   7  -8   4       26.28       20.85      7.24 o
   8  -8   4        5.13       20.81      9.60 o
  -7  -7   4        3.93       -6.97      8.08 o
  -6  -7   4       94.69       99.19     11.51 o
  -5  -7   4      299.39      262.61     14.01 o
  -4  -7   4        4.14        2.34      3.59 o
  -3  -7   4      628.99      637.38     26.71 o
  -2  -7   4        0.05        3.77      2.60 o
  -1  -7   4       17.35       27.25      3.13 o
   0  -7   4      112.22      106.99      5.32 o
   1  -7   4      148.87      151.04      9.29 o
   2  -7   4      726.92      712.06     30.78 o
   3  -7   4       69.41       65.77      4.93 o
   4  -7   4      878.70      906.50     30.06 o
   5  -7   4        2.78        4.94      3.48 o
   6  -7   4      104.05       92.66      8.74 o
   7  -7   4       85.79       76.83     10.36 o
   8  -7   4        6.57       -1.34      7.82 o
   9  -7   4       60.32       64.28      8.59 o
  -8  -6   4      172.82      167.20     19.60 o
  -7  -6   4       90.53       64.39     11.10 o
  -6  -6   4      359.87      312.66     16.81 o
  -5  -6   4        5.26       13.58      4.17 o
  -4  -6   4      366.20      381.20     13.68 o
  -3  -6   4      168.00      177.98      6.86 o
  -2  -6   4       91.83       89.28      4.63 o
  -1  -6   4      307.21      275.50      9.10 o
   0  -6   4      267.21      277.09      9.15 o
   1  -6   4      221.34      203.36      8.88 o
   2  -6   4       31.05       34.30      3.10 o
   3  -6   4      245.36      265.65     10.32 o
   4  -6   4      291.62      302.60     13.87 o
   5  -6   4      431.12      377.24     19.67 o
   6  -6   4       87.83       91.18      7.27 o
   7  -6   4      667.38      749.86     34.05 o
   8  -6   4      149.85      175.93     11.17 o
   9  -6   4        5.03       10.92      5.68 o
  -8  -5   4        9.88       29.52     11.57 o
  -7  -5   4       99.17       90.62      8.16 o
  -6  -5   4        5.83        1.40      2.90 o
  -5  -5   4      291.07      272.66      9.96 o
  -4  -5   4       28.45       21.67      3.26 o
  -3  -5   4      556.33      545.97     15.94 o
  -2  -5   4        7.11        4.96      1.72 o
  -1  -5   4       13.49       19.11      2.19 o
   0  -5   4      413.16      398.73     10.31 o
   1  -5   4      117.81      115.25      7.26 o
   2  -5   4      438.69      395.43     18.68 o
   3  -5   4      162.69      198.47      7.69 o
   4  -5   4      960.22     1044.17     27.31 o
   5  -5   4       25.33       21.41      3.57 o
   6  -5   4       52.03       53.07      5.02 o
   7  -5   4      822.55      847.20     27.58 o
   8  -5   4        9.06        2.18      3.53 o
   9  -5   4      182.71      190.08     18.90 o
  -9  -4   4       59.69       80.66     13.46 o
  -8  -4   4       22.92       33.89      6.25 o
  -7  -4   4       38.24       33.08      4.94 o
  -6  -4   4        8.71       15.55      2.67 o
  -5  -4   4       27.59       26.14      2.72 o
  -4  -4   4      427.24      439.32     14.17 o
  -3  -4   4        5.87        3.29      1.63 o
  -2  -4   4     2048.19     2146.40     34.65 o
  -1  -4   4     2028.60     2175.89     42.58 o
   0  -4   4      261.81      263.27      5.99 o
   1  -4   4        0.17        1.16      1.41 o
   2  -4   4        3.49        1.08      1.50 o
   3  -4   4     2598.27     2889.55     63.49 o
   4  -4   4      162.48      165.16      6.97 o
   5  -4   4     1508.53     1590.67     41.57 o
   6  -4   4     1774.18     1862.81     48.35 o
   7  -4   4       13.38       10.09      2.60 o
   8  -4   4       81.19       78.82      6.71 o
   9  -4   4        0.36       -3.34      8.29 o
  10  -4   4       32.13       33.86     16.76 o
 -10  -3   4       12.51       13.81     11.03 o
  -9  -3   4       38.79       27.61      6.92 o
  -8  -3   4        1.05        7.23      2.65 o
  -7  -3   4      108.58      101.52      6.00 o
  -6  -3   4      656.69      681.71     18.68 o
  -5  -3   4       15.18       13.12      1.83 o
  -4  -3   4      248.46      248.80      6.27 o
  -3  -3   4       23.98       24.74      1.99 o
  -2  -3   4     1930.22     1985.77     32.89 o
  -1  -3   4       10.91       15.70      1.61 o
   0  -3   4     1527.55     1455.22     27.69 o
   1  -3   4        0.08       -1.08      1.70 o
   2  -3   4     3474.33     3610.63     82.98 o
   3  -3   4      194.88      237.04      7.96 o
   4  -3   4      118.37      124.30      6.91 o
   5  -3   4      368.64      356.09     11.68 o
   6  -3   4        0.02        2.22      1.79 o
   7  -3   4      115.58      131.48      6.28 o
   8  -3   4        9.47        5.83      4.89 o
   9  -3   4      107.61      151.49     15.25 o
  10  -3   4        2.62       -7.76     14.45 o
 -10  -2   4      123.07      106.74     14.04 o
  -9  -2   4       63.01       60.33      4.89 o
  -8  -2   4        2.64        1.47      2.51 o
  -7  -2   4        4.10        3.55      1.72 o
  -6  -2   4     1449.08     1513.30     30.91 o
  -5  -2   4      712.33      727.24     14.08 o
  -4  -2   4     1019.59     1058.01     23.46 o
  -3  -2   4      857.81      883.61     17.01 o
  -2  -2   4      487.40      523.24     12.29 o
  -1  -2   4     1774.20     1666.26     44.55 o
   0  -2   4       92.95       88.83      3.17 o
   1  -2   4     2052.80     2017.22     51.03 o
   2  -2   4     1409.87     1451.20     31.07 o
   3  -2   4      855.41      834.54     18.36 o
   4  -2   4      503.96      409.74     10.00 o
   5  -2   4        2.11        5.08      2.35 o
   6  -2   4      515.21      503.55     13.80 o
   7  -2   4        0.06        0.95      2.04 o
   8  -2   4       51.83       48.48      7.97 o
   9  -2   4       59.09       64.53     10.42 o
 -10  -1   4       12.02       22.61      7.59 o
  -9  -1   4      243.10      249.38     13.87 o
  -8  -1   4        0.87        3.17      1.66 o
  -7  -1   4     1119.00     1152.99     30.32 o
  -6  -1   4      254.47      251.01     12.16 o
  -5  -1   4       32.28       35.75      2.59 o
  -4  -1   4      228.22      226.39      6.50 o
  -3  -1   4       11.95       13.71      1.91 o
  -2  -1   4     1081.80      998.37     21.13 o
  -1  -1   4       78.35       79.88      5.23 o
   0  -1   4     1839.04     1771.39     37.37 o
   1  -1   4      473.50      451.75      9.32 o
   2  -1   4      563.73      591.77     12.99 o
   3  -1   4       47.62       44.50      2.68 o
   4  -1   4       14.93       20.12      2.70 o
   5  -1   4     1733.01     1856.18     39.54 o
   6  -1   4      273.17      303.89     11.53 o
   7  -1   4        5.13        3.44      3.33 o
   8  -1   4        7.10       16.17      6.27 o
   9  -1   4        3.73       -4.97      5.97 o
 -11   0   4       10.99        7.30     12.42 o
 -10   0   4        0.01        7.01      3.73 o
  -9   0   4      309.42      302.05     16.60 o
  -8   0   4      121.64      118.15      6.99 o
  -7   0   4       28.60       24.86      2.44 o
  -6   0   4      213.88      233.20      8.03 o
  -5   0   4     1535.40     1518.92     33.11 o
  -4   0   4      375.63      404.23      9.08 o
  -3   0   4        0.63        3.42      0.93 o
  -2   0   4      392.84      347.14      7.74 o
  -1   0   4     1765.48     1622.23     36.37 o
   0   0   4     2313.84     2184.23     40.38 o
   1   0   4       31.70       22.84      1.45 o
   2   0   4      486.87      426.81      7.73 o
   3   0   4      627.50      687.61     12.63 o
   4   0   4      230.50      247.39      7.57 o
   5   0   4      286.35      298.65     11.19 o
   6   0   4      175.06      140.73      7.99 o
   7   0   4      115.92      117.78      9.34 o
   8   0   4     1217.08     1284.11     71.07 o
   9   0   4        5.24        2.30      8.31 o
 -11   1   4      372.61      368.54     34.84 o
 -10   1   4        0.62        2.13      5.92 o
  -9   1   4      253.23      238.96     10.20 o
  -8   1   4      166.47      164.01      6.84 o
  -7   1   4        3.35        4.41      1.78 o
  -6   1   4      125.75      131.07      5.75 o
  -5   1   4      194.94      219.52      6.45 o
  -4   1   4        1.69        2.64      1.18 o
  -3   1   4     1124.94     1131.22     25.47 o
  -2   1   4     4130.11     4075.55     73.62 o
  -1   1   4      430.98      415.23      9.96 o
   0   1   4        1.18        0.33      0.83 o
   1   1   4      456.73      459.92     10.31 o
   2   1   4       95.62      104.68      4.95 o
   3   1   4       96.18      102.86      5.94 o
   4   1   4       92.74       87.58      4.75 o
   5   1   4      130.00      136.18      6.71 o
   6   1   4      116.96      100.74      7.30 o
   7   1   4       40.10       33.10     14.98 o
   8   1   4      162.86      127.36     13.93 o
   9   1   4        7.25       13.73      7.83 o
 -11   2   4        6.41        5.34      8.05 o
 -10   2   4       89.23       84.38      7.41 o
  -9   2   4       36.43       32.09      4.38 o
  -8   2   4      999.01      980.25     32.20 o
  -7   2   4     1255.05     1308.59     30.85 o
  -6   2   4       99.85      108.27      5.81 o
  -5   2   4       90.56      121.53      3.99 o
  -4   2   4      158.09      169.37      5.38 o
  -3   2   4      406.69      451.86      8.37 o
  -2   2   4      377.70      367.06      8.37 o
  -1   2   4      400.78      367.59      8.81 o
   0   2   4     1443.10     1399.50     27.57 o
   1   2   4     1472.24     1502.36     29.71 o
   2   2   4      287.97      298.19     10.39 o
   3   2   4      250.21      236.77      7.97 o
   4   2   4      490.20      498.19     14.87 o
   5   2   4       99.98       98.12      4.23 o
   6   2   4      366.07      375.30     15.78 o
   7   2   4      668.06      675.52     32.28 o
   8   2   4        0.02        4.38      9.19 o
 -11   3   4       25.21       21.61      8.86 o
 -10   3   4        8.91        4.80      4.33 o
  -9   3   4        1.25       -1.05      2.83 o
  -8   3   4      128.01      118.47      7.13 o
  -7   3   4        0.19        2.72      2.05 o
  -6   3   4      605.17      544.86     14.27 o
  -5   3   4      101.89       96.95      4.67 o
  -4   3   4      168.77      146.21      4.83 o
  -3   3   4        5.03        8.34      1.43 o
  -2   3   4       73.20       62.03      2.37 o
  -1   3   4      354.60      385.41      8.58 o
   0   3   4       84.96       90.86      5.29 o
   1   3   4     1723.79     1812.47     31.40 o
   2   3   4      126.26      140.29      5.22 o
   3   3   4      839.09      818.26     19.38 o
   4   3   4       38.03       54.42      5.86 o
   5   3   4       25.51       20.82      4.10 o
   6   3   4        0.09       -1.07      4.16 o
   7   3   4       94.70       86.72     13.50 o
   8   3   4      392.48      427.51     28.52 o
 -11   4   4       41.37       41.21      9.55 o
 -10   4   4      102.80       98.78      9.83 o
  -9   4   4      124.68      128.10     10.60 o
  -8   4   4      297.08      299.30     15.00 o
  -7   4   4       23.91       16.57      2.77 o
  -6   4   4      541.96      559.56     20.56 o
  -5   4   4       30.22       28.55      2.91 o
  -4   4   4        1.56        2.03      1.58 o
  -3   4   4     1720.36     1722.16     31.47 o
  -2   4   4      580.61      550.53     12.74 o
  -1   4   4      290.38      288.41      8.13 o
   0   4   4      287.02      292.24      8.55 o
   1   4   4       12.61       13.44      2.27 o
   2   4   4      297.41      297.59     10.15 o
   3   4   4      116.93      136.63      6.48 o
   4   4   4        3.45        4.50      2.47 o
   5   4   4      696.43      653.31     31.93 o
   6   4   4        0.24       10.06      5.61 o
   7   4   4        4.30       10.10      7.80 o
 -10   5   4        0.06       -1.68      5.50 o
  -9   5   4       30.88       31.42      5.22 o
  -8   5   4      145.67      166.04     13.07 o
  -7   5   4       90.75       71.93      6.93 o
  -6   5   4      134.89      143.49      5.85 o
  -5   5   4       65.11       69.83      3.80 o
  -4   5   4      702.15      705.64     15.16 o
  -3   5   4      497.47      512.97     13.21 o
  -2   5   4        2.65       -1.01      1.49 o
  -1   5   4      481.39      482.88     11.95 o
   0   5   4        0.12        3.28      1.46 o
   1   5   4       84.87       83.96      4.55 o
   2   5   4       86.26       92.20      9.10 o
   3   5   4        5.21        2.50      3.26 o
   4   5   4       43.45       33.75      4.91 o
   5   5   4        2.28        5.21      5.16 o
   6   5   4        0.34        1.82      6.27 o
 -10   6   4        0.05       -3.99      6.73 o
  -9   6   4        0.27        1.24      5.67 o
  -8   6   4        0.98       -0.43      4.00 o
  -7   6   4       38.29       31.77      4.95 o
  -6   6   4        0.58        8.58      3.01 o
  -5   6   4     1100.92     1147.86     33.97 o
  -4   6   4     2100.46     2236.77     68.20 o
  -3   6   4      227.35      214.79      9.72 o
  -2   6   4      273.60      271.03     10.61 o
  -1   6   4       16.19       21.79      3.36 o
   0   6   4      646.63      662.07     19.43 o
   1   6   4        4.00        2.20      2.19 o
   2   6   4      271.15      288.33     12.41 o
   3   6   4      129.80      129.19      9.53 o
   4   6   4        2.23        4.41      5.57 o
   5   6   4       82.42       92.87     12.45 o
  -9   7   4        1.19        7.10      5.26 o
  -8   7   4      148.59       95.49     17.94 o
  -7   7   4      101.63       96.39      8.22 o
  -6   7   4       12.50       13.22      3.20 o
  -5   7   4        3.08        1.34      2.73 o
  -4   7   4       23.13       24.92      3.73 o
  -3   7   4       48.30       47.84     11.68 o
  -2   7   4        6.69        5.57      2.83 o
  -1   7   4      104.04      106.45      8.27 o
   0   7   4        2.59        4.98      6.28 o
   1   7   4        9.16       10.16      3.43 o
   2   7   4       82.79       66.32     11.50 o
   3   7   4       46.96       57.12      7.17 o
   4   7   4       65.12       61.48      7.23 o
  -8   8   4       14.15       16.13      9.35 o
  -7   8   4        2.76       12.59      7.26 o
  -6   8   4      358.44      405.21     39.81 o
  -5   8   4       57.06       34.36      4.93 o
  -4   8   4       98.18       84.11      8.06 o
  -3   8   4        3.71        1.28      3.40 o
  -2   8   4       69.20       66.97      9.05 o
  -1   8   4        4.34        1.85      2.66 o
   0   8   4       33.74       35.75      5.23 o
   1   8   4       49.58       46.18      6.39 o
   2   8   4       19.41       18.67      8.19 o
   3   8   4       13.40       12.74     10.41 o
  -7   9   4        5.24        9.12      5.97 o
  -6   9   4       27.05       30.92      6.50 o
  -5   9   4       47.60       44.96      6.87 o
  -4   9   4       15.10       61.73     15.00 o
  -3   9   4      166.39      161.57     15.87 o
  -2   9   4        0.95       -2.46      4.75 o
  -1   9   4       43.65       44.94     10.64 o
   0   9   4       32.81       30.63     13.07 o
   1   9   4       28.81       14.48     15.57 o
  -3  10   4        0.49        4.66     12.27 o
  -1 -11   5        3.90       12.49      6.80 o
   0 -11   5        0.08        4.31      5.59 o
   1 -11   5       90.37      119.92     16.31 o
   2 -11   5       84.62      105.78     13.24 o
   3 -11   5      106.86       59.71     12.17 o
   4 -11   5        9.80       -1.68      7.06 o
  -3 -10   5        6.13       11.42      6.74 o
  -2 -10   5       66.79       62.41     15.50 o
  -1 -10   5       58.14       44.33      6.83 o
   0 -10   5       54.03       24.23      8.18 o
   1 -10   5        0.60       -3.83      8.06 o
   2 -10   5      250.68      231.47     19.55 o
   3 -10   5      368.93      318.87     30.20 o
   4 -10   5       80.92       74.87     10.31 o
   5 -10   5      220.98      207.82     19.92 o
   6 -10   5       30.80       22.90      9.23 o
  -5  -9   5       20.30       23.53     11.08 o
  -4  -9   5        1.43       -0.33      5.89 o
  -3  -9   5      133.58      121.97     10.84 o
  -2  -9   5        0.14        4.19      4.19 o
  -1  -9   5      280.73      290.35     16.09 o
   0  -9   5       49.31       49.84      7.32 o
   1  -9   5       13.72       10.71      3.03 o
   2  -9   5      150.00      146.24      9.77 o
   3  -9   5       40.76       42.05      8.52 o
   4  -9   5       57.04       58.71      6.69 o
   5  -9   5        6.03       13.67      6.73 o
   6  -9   5      104.26       88.42     19.86 o
   7  -9   5       34.32       15.53      9.24 o
  -6  -8   5      511.60      587.72     34.86 o
  -5  -8   5       55.07       57.30      8.60 o
  -4  -8   5       26.40       17.90      5.75 o
  -3  -8   5      105.68      105.00     11.85 o
  -2  -8   5      130.13      113.97      7.33 o
  -1  -8   5      362.57      372.35     21.64 o
   0  -8   5      264.58      264.49     11.23 o
   1  -8   5        9.96        8.70      3.63 o
   2  -8   5      165.22      189.06      9.69 o
   3  -8   5       28.66       27.56      4.90 o
   4  -8   5      123.96      130.57      8.47 o
   5  -8   5       24.22       13.34      4.98 o
   6  -8   5       84.33       77.35     10.34 o
   7  -8   5       13.39        5.99     11.33 o
   8  -8   5       78.68      104.73     17.43 o
  -7  -7   5      131.37      124.01     15.22 o
  -6  -7   5       13.56       -1.33     11.69 o
  -5  -7   5       18.35       23.02      5.02 o
  -4  -7   5      124.24      105.97      8.59 o
  -3  -7   5      628.61      618.50     19.40 o
  -2  -7   5       84.29       86.71      4.76 o
  -1  -7   5       50.34       43.72      4.15 o
   0  -7   5      725.39      733.75     18.22 o
   1  -7   5      114.55      123.29      6.48 o
   2  -7   5      604.69      617.15     19.37 o
   3  -7   5      235.18      247.91      8.79 o
   4  -7   5       37.94       27.07      3.86 o
   5  -7   5      320.48      296.58     16.67 o
   6  -7   5       35.82       30.44      6.09 o
   7  -7   5       10.54       18.55      8.97 o
   8  -7   5        3.08       -3.13      6.18 o
   9  -7   5       31.30       10.87      8.67 o
  -8  -6   5      328.47      375.32     40.42 o
  -7  -6   5        0.94       -1.36      6.86 o
  -6  -6   5      186.29      182.83     10.87 o
  -5  -6   5       62.71       58.33      5.20 o
  -4  -6   5       10.29        5.67      2.54 o
  -3  -6   5       20.05       24.69      3.39 o
  -2  -6   5        0.57        0.16      1.73 o
  -1  -6   5      530.38      510.20     12.42 o
   0  -6   5       93.23       93.96      4.76 o
   1  -6   5      426.29      419.67     12.19 o
   2  -6   5      608.60      624.52     19.82 o
   3  -6   5      428.11      406.47     12.88 o
   4  -6   5        1.57        1.23      2.93 o
   5  -6   5      238.37      271.23     12.72 o
   6  -6   5       84.84       86.32      8.91 o
   7  -6   5      112.35      117.36     12.07 o
   8  -6   5      485.53      475.78     25.09 o
   9  -6   5        8.05        7.21      6.33 o
  -9  -5   5      101.00       73.54     18.46 o
  -8  -5   5        1.39        1.50      6.63 o
  -7  -5   5       35.06       27.60      4.77 o
  -6  -5   5      400.77      395.46     17.09 o
  -5  -5   5      403.47      406.05     15.92 o
  -4  -5   5      113.34      110.55      5.24 o
  -3  -5   5       14.57       10.57      2.28 o
  -2  -5   5       66.00       71.80      4.42 o
  -1  -5   5        2.79        1.91      1.95 o
   0  -5   5        2.53        3.80      1.90 o
   1  -5   5      472.94      453.91     11.37 o
   2  -5   5        1.07        6.08      1.87 o
   3  -5   5      411.97      401.76     11.60 o
   4  -5   5       76.92       87.82      6.98 o
   5  -5   5       56.43       62.71      5.34 o
   6  -5   5       72.80       65.33      4.85 o
   7  -5   5      130.80      133.91      9.56 o
   8  -5   5        3.10       -2.59      5.40 o
   9  -5   5      310.98      326.53     20.49 o
  -9  -4   5       20.10       20.08     10.74 o
  -8  -4   5      449.65      479.02     23.33 o
  -7  -4   5      233.98      204.93     10.27 o
  -6  -4   5       22.86       24.87      3.53 o
  -5  -4   5       32.32       33.26      3.38 o
  -4  -4   5        3.95        5.68      1.91 o
  -3  -4   5      735.99      741.06     16.44 o
  -2  -4   5     1029.84     1145.92     22.44 o
  -1  -4   5     1151.24     1130.20     25.42 o
   0  -4   5     1255.11     1350.71     23.95 o
   1  -4   5       39.65       46.32      2.80 o
   2  -4   5      269.41      296.77      9.06 o
   3  -4   5       46.38       34.92      3.06 o
   4  -4   5      572.06      575.66     19.15 o
   5  -4   5        2.33        6.07      2.46 o
   6  -4   5     1566.63     1584.52     41.21 o
   7  -4   5        0.26        0.12      2.74 o
   8  -4   5       51.57       39.66      6.82 o
   9  -4   5        4.10        5.56      6.87 o
 -10  -3   5        2.37       12.43     16.16 o
  -9  -3   5       31.39       28.42      4.70 o
  -8  -3   5       82.56       80.71      6.75 o
  -7  -3   5        0.57        2.83      2.25 o
  -6  -3   5      245.61      261.53      8.38 o
  -5  -3   5      505.31      507.58     12.67 o
  -4  -3   5      172.49      161.85      6.03 o
  -3  -3   5      129.35      138.08      5.15 o
  -2  -3   5       61.57       59.06      3.02 o
  -1  -3   5      392.02      453.30     13.88 o
   0  -3   5     2453.72     2461.12     58.44 o
   1  -3   5        0.68        3.77      1.33 o
   2  -3   5      475.06      465.58     12.51 o
   3  -3   5     1583.28     1698.30     29.68 o
   4  -3   5        6.10        7.86      1.79 o
   5  -3   5      119.52      125.00      6.36 o
   6  -3   5      675.35      654.81     18.50 o
   7  -3   5       22.53       18.90      3.71 o
   8  -3   5      293.34      323.34     20.16 o
   9  -3   5        6.92        4.19      8.67 o
 -10  -2   5       14.27       13.73      4.92 o
  -9  -2   5       33.77       31.69      4.00 o
  -8  -2   5        1.41       -0.19      2.77 o
  -7  -2   5       10.13        8.26      2.18 o
  -6  -2   5      157.56      153.93      6.43 o
  -5  -2   5      128.60      123.15      3.57 o
  -4  -2   5      162.23      183.62      5.01 o
  -3  -2   5     4537.29     4725.46     94.42 o
  -2  -2   5      470.24      481.83     11.01 o
  -1  -2   5      259.19      285.97      6.82 o
   0  -2   5      283.23      296.74      6.75 o
   1  -2   5      190.13      222.88      5.68 o
   2  -2   5     3644.81     3778.16     61.84 o
   3  -2   5        1.92        1.08      1.11 o
   4  -2   5      881.56      843.55     15.95 o
   5  -2   5      399.68      401.83     12.09 o
   6  -2   5      226.78      240.56      8.16 o
   7  -2   5       95.59       93.21      8.45 o
   8  -2   5       26.01       16.77      7.64 o
   9  -2   5       16.78        9.96      8.35 o
 -10  -1   5       10.46       12.08      5.38 o
  -9  -1   5       38.67       38.87      7.06 o
  -8  -1   5       18.33       13.17      2.90 o
  -7  -1   5     1359.46     1384.95     37.71 o
  -6  -1   5      103.48       93.43      4.50 o
  -5  -1   5        3.61        3.87      1.92 o
  -4  -1   5      151.29      158.77      5.20 o
  -3  -1   5      203.69      222.15      5.41 o
  -2  -1   5       25.06       19.41      0.82 o
  -1  -1   5     1700.37     1597.71     34.49 o
   0  -1   5      534.57      505.89      9.89 o
   1  -1   5     1450.96     1481.60     29.31 o
   2  -1   5      318.06      379.13     10.78 o
   3  -1   5      197.76      189.17      5.94 o
   4  -1   5      401.69      373.46     10.57 o
   5  -1   5        1.01        3.55      2.71 o
   6  -1   5        9.35       11.27      3.32 o
   7  -1   5      212.07      194.41     17.69 o
   8  -1   5       38.42       51.40      8.61 o
   9  -1   5        0.25       -0.42      7.97 o
 -11   0   5        0.60       -5.40      5.40 o
 -10   0   5      187.31      161.36     16.34 o
  -9   0   5      246.07      247.70     23.03 o
  -8   0   5      370.67      395.51     14.39 o
  -7   0   5     1962.96     2030.70     50.81 o
  -6   0   5        1.45       -1.39      2.14 o
  -5   0   5     2691.34     2859.91     56.32 o
  -4   0   5     1369.13     1471.42     33.41 o
  -3   0   5      287.01      350.54      7.11 o
  -2   0   5      156.79      162.50      4.38 o
  -1   0   5       42.17       45.74      1.78 o
   0   0   5       94.57       87.41      2.63 o
   1   0   5       50.97       58.36      2.47 o
   2   0   5     2467.25     2418.24     39.23 o
   3   0   5      199.58      203.09      5.86 o
   4   0   5      651.62      725.23     16.60 o
   5   0   5      114.87      116.57      6.01 o
   6   0   5      689.86      704.26     27.81 o
   7   0   5       95.43      105.90     16.24 o
   8   0   5       24.17       17.58      9.69 o
   9   0   5      161.06      157.29     16.50 o
 -11   1   5      131.77      124.37     26.40 o
 -10   1   5      186.62      172.88     15.61 o
  -9   1   5       93.10      106.28     12.89 o
  -8   1   5      706.90      699.54     21.54 o
  -7   1   5       77.35       75.82      3.91 o
  -6   1   5       17.00       21.62      2.32 o
  -5   1   5      248.59      239.07      8.04 o
  -4   1   5      654.92      640.04     13.30 o
  -3   1   5      650.11      625.76     14.76 o
  -2   1   5        2.56        4.51      1.14 o
  -1   1   5      410.77      407.46      9.13 o
   0   1   5       65.61       69.28      2.19 o
   1   1   5        6.74        2.55      1.32 o
   2   1   5        0.34        1.77      1.17 o
   3   1   5      750.45      808.33     23.57 o
   4   1   5      514.81      538.38     16.05 o
   5   1   5      476.83      506.63     16.78 o
   6   1   5      501.13      508.76     20.37 o
   7   1   5       27.81       42.48      8.50 o
   8   1   5      272.27      254.91     21.17 o
 -11   2   5        6.49       11.82      7.23 o
 -10   2   5       10.36       -2.25      4.25 o
  -9   2   5      783.32      822.54     28.64 o
  -8   2   5      332.44      340.28      9.99 o
  -7   2   5       10.21       11.40      2.01 o
  -6   2   5       85.23       80.48      3.27 o
  -5   2   5       96.57       86.75      5.17 o
  -4   2   5      172.91      194.74      8.73 o
  -3   2   5      346.80      392.82      9.13 o
  -2   2   5       99.55       69.28      2.58 o
  -1   2   5        0.52       -0.19      1.56 o
   0   2   5      826.94      769.89     17.85 o
   1   2   5      167.66      168.61      7.89 o
   2   2   5        1.03        1.68      1.73 o
   3   2   5       50.17       52.56      3.56 o
   4   2   5       20.27       16.52      3.32 o
   5   2   5       97.21      101.81      8.05 o
   6   2   5        0.07        1.80      4.85 o
   7   2   5      109.90      105.75     10.78 o
   8   2   5       56.24       50.67     12.52 o
 -11   3   5       15.79        6.68      7.90 o
 -10   3   5      364.15      348.57     33.06 o
  -9   3   5       19.33       10.74      3.42 o
  -8   3   5      114.62      121.86      6.90 o
  -7   3   5        9.01        6.71      2.17 o
  -6   3   5       49.61       57.93      3.74 o
  -5   3   5      325.26      322.73      9.68 o
  -4   3   5        0.17       -1.37      1.52 o
  -3   3   5      543.23      510.75      9.66 o
  -2   3   5      223.10      222.55      5.45 o
  -1   3   5      166.88      185.59      6.46 o
   0   3   5        0.31        3.34      1.96 o
   1   3   5      530.55      517.40     12.28 o
   2   3   5      532.97      610.51     16.27 o
   3   3   5       71.56       59.85      5.69 o
   4   3   5       20.11       15.10      3.41 o
   5   3   5        3.44       -0.40      4.15 o
   6   3   5       23.62       38.61      9.61 o
   7   3   5       45.18       28.72      8.38 o
 -11   4   5      186.86      198.91     16.81 o
 -10   4   5        6.44        0.89      8.67 o
  -9   4   5      150.56      169.17     11.24 o
  -8   4   5      181.50      188.71      9.01 o
  -7   4   5     1007.70     1058.72     31.34 o
  -6   4   5        1.96        4.40      2.26 o
  -5   4   5      629.75      654.74     19.47 o
  -4   4   5      129.89      141.79     15.73 o
  -3   4   5       17.24       23.56      2.51 o
  -2   4   5     3057.61     3179.88     58.36 o
  -1   4   5      384.53      412.59     12.04 o
   0   4   5      342.54      319.70      7.73 o
   1   4   5       22.34       21.20      1.85 o
   2   4   5       22.47       16.43      3.26 o
   3   4   5       40.31       38.17      4.41 o
   4   4   5      241.75      224.73     16.65 o
   5   4   5      790.75      848.09     51.28 o
   6   4   5        0.75       -1.37      7.16 o
 -10   5   5        6.30        7.61      7.45 o
  -9   5   5      236.50      245.63     14.47 o
  -8   5   5      123.33      118.66      6.38 o
  -7   5   5        0.35        1.55      2.40 o
  -6   5   5        1.70        8.86      3.94 o
  -5   5   5      610.89      597.63     20.32 o
  -4   5   5      547.86      560.73     17.67 o
  -3   5   5      322.21      316.74     10.14 o
  -2   5   5       49.00       47.18      3.32 o
  -1   5   5       68.49       70.52      4.08 o
   0   5   5     1988.39     2141.29     49.77 o
   1   5   5       67.93       66.15      4.35 o
   2   5   5      167.32      181.39      6.96 o
   3   5   5        8.90        9.50      3.92 o
   4   5   5        0.09       -3.08      4.66 o
   5   5   5        9.99       13.79      6.76 o
   6   5   5       61.52       54.51     12.67 o
 -10   6   5       60.30       59.02     12.52 o
  -9   6   5        0.90        0.68      4.85 o
  -8   6   5        5.28        7.34      3.97 o
  -7   6   5        0.10       -1.81      2.97 o
  -6   6   5      495.81      513.84     21.32 o
  -5   6   5      137.87      123.98      5.42 o
  -4   6   5     1216.01     1268.24     37.92 o
  -3   6   5      551.91      570.60     19.07 o
  -2   6   5      460.06      429.33     17.89 o
  -1   6   5       55.06       51.31      4.02 o
   0   6   5        6.07        4.10      1.54 o
   1   6   5        9.39        8.61      2.32 o
   2   6   5        7.45        6.54      2.88 o
   3   6   5      302.58      342.89     18.63 o
   4   6   5      190.97      187.60     18.19 o
   5   6   5        0.03       -1.43      7.27 o
  -9   7   5       11.38       25.84      7.67 o
  -8   7   5      241.21      203.54     17.88 o
  -7   7   5      205.16      175.74     10.45 o
  -6   7   5        3.34        5.76      3.11 o
  -5   7   5       41.01       33.80      3.99 o
  -4   7   5      261.11      261.14      9.95 o
  -3   7   5       83.67       87.79      6.46 o
  -2   7   5      518.62      567.15     20.60 o
  -1   7   5       31.89       30.68      8.33 o
   0   7   5       53.11       63.56      6.26 o
   1   7   5        0.34       -0.24      2.97 o
   2   7   5        0.13       -3.74      3.74 o
   3   7   5       15.89       24.52      9.81 o
  -8   8   5      180.30      191.91     48.25 o
  -7   8   5       26.63       22.39      8.83 o
  -6   8   5      377.92      357.03     21.58 o
  -5   8   5      405.66      430.21     43.94 o
  -4   8   5       13.02       16.19      5.54 o
  -3   8   5        2.72        2.17      4.12 o
  -2   8   5        0.21        5.00      3.55 o
  -1   8   5      126.75      124.40      8.81 o
   0   8   5       31.48       36.47      8.44 o
   1   8   5      498.51      557.44     34.40 o
   2   8   5        1.23       -2.25      7.82 o
  -6   9   5       42.81       15.28     15.99 o
  -5   9   5       77.85      105.99     18.02 o
  -4   9   5        0.57        4.18      6.88 o
  -3   9   5       17.26       15.49     11.28 o
  -2   9   5       52.12       75.31     14.29 o
  -1   9   5      155.97      142.19     14.32 o
   0   9   5        0.55       -7.86      7.86 o
  -1 -11   6       11.47        4.73      7.98 o
   0 -11   6      294.12      269.00     17.41 o
   1 -11   6       31.04       41.45      8.27 o
   2 -11   6        3.70       12.50     10.68 o
   3 -11   6        1.72        0.25      6.33 o
   4 -11   6      150.26      162.53     14.32 o
  -3 -10   6      264.51      282.78     29.72 o
  -2 -10   6        9.10       11.89      6.14 o
  -1 -10   6       28.65       26.38      7.10 o
   0 -10   6       44.00       38.48      6.72 o
   1 -10   6       58.08       42.87      7.65 o
   2 -10   6       17.50        5.64      5.58 o
   3 -10   6      842.24      842.72     48.25 o
   4 -10   6       37.14       23.97      7.53 o
   5 -10   6       48.89       34.31      8.50 o
   6 -10   6      127.77      160.28     15.18 o
  -5  -9   6       49.63       35.38     17.00 o
  -4  -9   6       10.13       15.45      7.86 o
  -3  -9   6       26.78       20.42      5.98 o
  -2  -9   6       24.08       39.64      8.07 o
  -1  -9   6      175.94      179.98     15.97 o
   0  -9   6      231.83      249.25     12.48 o
   1  -9   6      223.63      258.12     16.55 o
   2  -9   6      414.63      470.10     23.54 o
   3  -9   6      194.13      178.65     13.67 o
   4  -9   6       71.50       76.70     11.90 o
   5  -9   6      181.72      173.19     29.87 o
   6  -9   6        0.25       -8.05      8.05 o
   7  -9   6       52.84       64.03     11.50 o
  -6  -8   6      223.15      240.84     21.09 o
  -5  -8   6       60.97       67.74      7.78 o
  -4  -8   6      142.10      136.77     11.10 o
  -3  -8   6        7.23        2.28      3.38 o
  -2  -8   6        7.16        5.42      3.83 o
  -1  -8   6        0.16       -2.16      2.16 o
   0  -8   6        7.92        4.74      3.18 o
   1  -8   6     1377.96     1458.57     50.71 o
   2  -8   6      126.11      122.84      7.77 o
   3  -8   6      404.69      419.47     21.27 o
   4  -8   6      288.13      329.77     16.76 o
   5  -8   6       50.92       61.01      7.14 o
   6  -8   6        0.63        9.09      4.89 o
   7  -8   6       32.54       35.70      8.08 o
   8  -8   6      133.54      159.35     17.08 o
  -7  -7   6       57.06       48.09     12.86 o
  -6  -7   6        0.12        2.38      7.29 o
  -5  -7   6       23.84       22.82      4.41 o
  -4  -7   6      118.34      121.22      7.62 o
  -3  -7   6       33.11       26.25      3.62 o
  -2  -7   6     1140.44     1225.96     38.70 o
  -1  -7   6      225.14      226.44      8.51 o
   0  -7   6        1.42       -0.45      1.83 o
   1  -7   6      104.60      102.68      4.79 o
   2  -7   6        0.85        3.61      2.59 o
   3  -7   6      432.80      453.98     18.41 o
   4  -7   6      228.98      225.76      9.49 o
   5  -7   6      197.86      219.66     11.93 o
   6  -7   6        0.64        3.76      5.29 o
   7  -7   6       97.68      134.62     14.02 o
   8  -7   6        5.65        1.76      6.28 o
  -8  -6   6      292.49      277.48     35.57 o
  -7  -6   6      204.09      205.11     15.18 o
  -6  -6   6       36.97       38.34      5.07 o
  -5  -6   6      246.76      245.59     12.57 o
  -4  -6   6       67.05       69.47      5.08 o
  -3  -6   6       28.48       24.94      2.82 o
  -2  -6   6       24.15       19.86      2.46 o
  -1  -6   6      990.29     1046.22     27.65 o
   0  -6   6      177.02      174.70     16.32 o
   1  -6   6      825.91      850.76     19.05 o
   2  -6   6        2.10        1.83      1.84 o
   3  -6   6      360.98      377.74     11.55 o
   4  -6   6       26.84       26.61      3.63 o
   5  -6   6      216.54      184.79     17.97 o
   6  -6   6      210.25      238.91     15.17 o
   7  -6   6       15.37       21.09      7.09 o
   8  -6   6      112.88      110.38     10.17 o
   9  -6   6       11.39        3.31     11.77 o
  -9  -5   6       74.50       54.34     18.04 o
  -8  -5   6       14.68       18.92      7.25 o
  -7  -5   6       58.12       56.23      4.79 o
  -6  -5   6       47.44       44.80      3.77 o
  -5  -5   6       36.16       40.97      3.56 o
  -4  -5   6      715.42      661.86     21.98 o
  -3  -5   6       41.02       42.07      3.09 o
  -2  -5   6      326.34      336.58      9.39 o
  -1  -5   6       10.65       11.05      2.02 o
   0  -5   6      115.45      131.36      4.86 o
   1  -5   6      568.61      579.24     12.32 o
   2  -5   6      742.73      792.15     17.07 o
   3  -5   6      417.41      377.19     18.84 o
   4  -5   6        9.40       10.86      3.12 o
   5  -5   6        7.43        7.02      3.57 o
   6  -5   6       31.90       22.88      4.32 o
   7  -5   6        4.91        3.03      3.04 o
   8  -5   6       95.76       85.01     10.37 o
   9  -5   6      106.94      125.86     11.41 o
  -9  -4   6       89.97      108.10     17.91 o
  -8  -4   6       68.67       69.35      5.19 o
  -7  -4   6       40.32       42.82      4.15 o
  -6  -4   6       40.06       35.78      4.32 o
  -5  -4   6        8.07       10.90      2.13 o
  -4  -4   6        0.06        0.24      1.56 o
  -3  -4   6     1025.06     1019.88     20.97 o
  -2  -4   6      341.89      323.71      7.23 o
  -1  -4   6       53.90       56.06      3.00 o
   0  -4   6      455.38      451.77     10.56 o
   1  -4   6       11.52       11.93      1.71 o
   2  -4   6       87.78       90.25      3.91 o
   3  -4   6       47.80       43.07      3.40 o
   4  -4   6       51.62       60.87      3.68 o
   5  -4   6      652.95      663.78     19.34 o
   6  -4   6      834.59      924.87     25.73 o
   7  -4   6      283.77      289.36     11.24 o
   8  -4   6       38.46       33.02      7.52 o
   9  -4   6        0.41        9.17      6.17 o
 -10  -3   6      141.99      129.56     13.48 o
  -9  -3   6       20.16       12.06      4.14 o
  -8  -3   6      260.82      273.24     16.81 o
  -7  -3   6        1.28       -1.89      1.89 o
  -6  -3   6      443.45      460.93     13.38 o
  -5  -3   6       89.80       89.21      4.58 o
  -4  -3   6      310.61      301.90      7.39 o
  -3  -3   6        6.07        6.75      1.32 o
  -2  -3   6        7.15        9.92      1.47 o
  -1  -3   6      753.09      766.09     20.10 o
   0  -3   6       36.44       33.66      1.90 o
   1  -3   6      113.83      205.85      7.24 o
   2  -3   6      104.74      113.58      4.16 o
   3  -3   6      172.67      187.08      5.88 o
   4  -3   6      397.12      419.38     10.62 o
   5  -3   6       46.11       51.27      3.61 o
   6  -3   6      191.14      183.96      7.61 o
   7  -3   6       87.51       99.48      6.86 o
   8  -3   6      327.16      345.38     22.20 o
   9  -3   6        0.93        2.88      8.23 o
 -10  -2   6      688.74      725.20     65.51 o
  -9  -2   6      247.72      254.87     13.36 o
  -8  -2   6      243.99      253.06     11.08 o
  -7  -2   6      340.75      386.84     13.22 o
  -6  -2   6        0.40        1.49      1.87 o
  -5  -2   6     1560.12     1627.79     37.66 o
  -4  -2   6      312.53      304.50      8.27 o
  -3  -2   6     2472.84     2602.36     65.25 o
  -2  -2   6      176.65      204.13      7.83 o
  -1  -2   6      118.42      127.97      5.84 o
   0  -2   6      269.47      282.09      6.35 o
   1  -2   6     1016.21     1138.12     21.31 o
   2  -2   6      860.90      837.34     14.21 o
   3  -2   6       88.22       86.36      3.27 o
   4  -2   6     2087.89     2102.56     42.23 o
   5  -2   6     2667.16     2722.30     71.87 o
   6  -2   6        3.37        9.71      3.47 o
   7  -2   6       47.82       33.16      7.98 o
   8  -2   6        0.14        1.59      6.74 o
   9  -2   6       34.68       50.28      9.60 o
 -10  -1   6       57.40       53.60      6.80 o
  -9  -1   6        1.02        4.90      4.04 o
  -8  -1   6       42.85       59.54      7.43 o
  -7  -1   6       65.05       65.62      4.21 o
  -6  -1   6      330.12      315.02      8.58 o
  -5  -1   6       43.53       38.88      2.45 o
  -4  -1   6      170.97      179.92      5.62 o
  -3  -1   6     2093.72     2201.13     53.80 o
  -2  -1   6      173.62      161.92      6.73 o
  -1  -1   6     2178.49     2102.17     44.95 o
   0  -1   6     1591.07     1662.13     28.98 o
   1  -1   6     1282.41     1336.86     20.60 o
   2  -1   6      369.30      380.62      7.91 o
   3  -1   6       31.19       36.11      2.97 o
   4  -1   6        5.17        4.36      2.65 o
   5  -1   6       23.40       35.86      7.43 o
   6  -1   6     1066.50     1140.71     44.04 o
   7  -1   6       34.40       25.81     12.26 o
   8  -1   6        0.24       -7.23      7.23 o
 -11   0   6       67.79       61.80     12.54 o
 -10   0   6       73.86       49.49     12.78 o
  -9   0   6      193.15      201.78     14.08 o
  -8   0   6       68.90       71.11      7.67 o
  -7   0   6      987.89     1020.29     26.44 o
  -6   0   6       42.62       37.10      2.97 o
  -5   0   6      210.83      196.71      5.77 o
  -4   0   6      848.05      864.29     22.51 o
  -3   0   6     1171.83     1255.48     27.26 o
  -2   0   6      198.01      208.58      5.92 o
  -1   0   6       84.27       90.37      3.28 o
   0   0   6     1169.35     1208.13     23.09 o
   1   0   6     2877.22     3061.70     41.73 o
   2   0   6      471.94      416.34      8.09 o
   3   0   6      412.91      397.56      9.05 o
   4   0   6      215.30      231.65      8.55 o
   5   0   6      163.37      164.10      9.25 o
   6   0   6        0.01       -1.63      4.46 o
   7   0   6       30.37       24.46      6.55 o
   8   0   6       85.44       72.58     10.19 o
 -11   1   6       49.90       28.49     16.20 o
 -10   1   6      118.27      125.31     11.30 o
  -9   1   6      167.33      159.89      8.52 o
  -8   1   6      774.38      774.90     25.89 o
  -7   1   6        1.79        2.38      2.05 o
  -6   1   6        1.82        3.51      1.83 o
  -5   1   6      824.68      862.64     17.04 o
  -4   1   6      350.02      361.70      7.52 o
  -3   1   6        1.67       12.29      1.35 o
  -2   1   6        7.07        6.81      1.42 o
  -1   1   6     2225.18     2289.53     41.94 o
   0   1   6        3.69        8.17      1.57 o
   1   1   6      225.91      253.70      9.92 o
   2   1   6      165.32      162.76      5.27 o
   3   1   6       73.60       80.03      2.95 o
   4   1   6      305.95      309.40     11.23 o
   5   1   6       62.82       57.30      5.73 o
   6   1   6       10.06       11.68      4.90 o
   7   1   6      213.88      166.37     15.00 o
   8   1   6        5.05        5.32      7.73 o
 -11   2   6        4.12       -3.81      7.46 o
 -10   2   6       26.99       20.64      7.41 o
  -9   2   6       52.58       49.89      5.48 o
  -8   2   6      216.18      236.77      9.77 o
  -7   2   6      575.13      592.36     16.46 o
  -6   2   6      650.78      716.90     18.59 o
  -5   2   6        1.52        3.03      1.72 o
  -4   2   6        0.33       -0.56      1.22 o
  -3   2   6      514.65      518.40     10.26 o
  -2   2   6     2277.45     2398.15     44.76 o
  -1   2   6        0.86        1.64      1.93 o
   0   2   6      181.78      141.14      5.81 o
   1   2   6      550.87      547.22     14.27 o
   2   2   6      398.45      420.13     13.10 o
   3   2   6       89.25       88.35      4.78 o
   4   2   6        0.65       -1.12      1.62 o
   5   2   6      142.43      150.46     10.08 o
   6   2   6       15.67        3.04      5.34 o
   7   2   6      457.01      513.69     34.93 o
 -11   3   6       13.59       10.95      7.98 o
 -10   3   6      135.67      151.67     12.85 o
  -9   3   6       65.79       58.81      5.60 o
  -8   3   6       27.57       28.33      3.65 o
  -7   3   6       17.39       21.91      2.61 o
  -6   3   6       30.19       33.83      2.86 o
  -5   3   6      387.66      393.27     10.66 o
  -4   3   6       30.27       37.19      2.33 o
  -3   3   6      157.24      134.77      4.02 o
  -2   3   6        3.87        1.64      1.62 o
  -1   3   6      306.47      307.97      9.29 o
   0   3   6       66.45       76.81      5.80 o
   1   3   6      245.01      254.34      7.77 o
   2   3   6      304.91      316.48     10.26 o
   3   3   6        7.64        7.19      2.98 o
   4   3   6      596.69      673.29     25.83 o
   5   3   6        0.63        0.76      3.78 o
   6   3   6       16.12       12.29      8.68 o
   7   3   6        0.02        5.35      7.35 o
 -10   4   6      112.42      114.90     10.82 o
  -9   4   6      107.64      119.22     10.07 o
  -8   4   6       54.39       63.63      6.26 o
  -7   4   6       90.89       80.90      7.00 o
  -6   4   6       12.29       11.26      3.23 o
  -5   4   6       17.51       14.93      2.54 o
  -4   4   6      235.52      258.93      9.32 o
  -3   4   6        7.24       11.37      1.79 o
  -2   4   6       59.53       44.30      3.93 o
  -1   4   6       79.28       76.26      3.83 o
   0   4   6       83.85       80.75      5.09 o
   1   4   6       16.22       16.82      1.86 o
   2   4   6       10.87       11.38      3.22 o
   3   4   6      241.40      247.72     11.84 o
   4   4   6        4.43        5.16      6.25 o
   5   4   6      114.39       96.93     11.44 o
   6   4   6      151.88      102.00     13.88 o
 -10   5   6        0.08       10.93      7.55 o
  -9   5   6       18.99       30.64      9.86 o
  -8   5   6        7.85       11.55      3.45 o
  -7   5   6      349.13      352.89     13.43 o
  -6   5   6       19.94       21.29      3.34 o
  -5   5   6       25.50       30.01      3.21 o
  -4   5   6      387.34      397.61     12.33 o
  -3   5   6        9.19        7.94      2.72 o
  -2   5   6       48.92       53.94      4.32 o
  -1   5   6      546.20      547.25     16.51 o
   0   5   6      258.59      252.72      9.99 o
   1   5   6       50.76       59.10      7.15 o
   2   5   6      125.88      111.51      5.66 o
   3   5   6       48.66       34.97      5.30 o
   4   5   6       34.78       15.66     10.07 o
   5   5   6       84.58       75.56     22.17 o
 -10   6   6      107.20       72.98     13.73 o
  -9   6   6        0.60        0.79      5.28 o
  -8   6   6       51.18       46.91      5.61 o
  -7   6   6        0.92       -1.39      3.24 o
  -6   6   6       74.99       80.81      6.06 o
  -5   6   6       72.73       72.62      5.78 o
  -4   6   6      453.81      465.70     19.08 o
  -3   6   6      108.31      103.92     12.08 o
  -2   6   6       47.66       43.75      7.11 o
  -1   6   6      227.03      246.73     12.56 o
   0   6   6        4.66        5.51      1.36 o
   1   6   6      110.90      101.63      8.39 o
   2   6   6       20.77       22.28      3.72 o
   3   6   6      336.79      337.03     22.08 o
   4   6   6      209.58      218.25     18.97 o
  -9   7   6        4.31       -6.00     10.02 o
  -8   7   6        3.36        7.16      5.19 o
  -7   7   6       74.34      101.54     10.71 o
  -6   7   6        0.68        1.00      6.83 o
  -5   7   6        8.56      556.24    297.84 o
  -4   7   6       88.66       94.51     11.62 o
  -3   7   6        3.37       -4.14      4.14 o
  -2   7   6       63.84       80.64     11.98 o
  -1   7   6      156.04      159.73     14.16 o
   0   7   6       10.93       10.06      2.55 o
   1   7   6        7.50        3.12      6.48 o
   2   7   6       36.98       32.03      8.51 o
   3   7   6        3.37       11.53      9.50 o
  -8   8   6      138.97      155.06     19.58 o
  -7   8   6        1.10       -3.60      7.23 o
  -6   8   6      181.58      169.28     17.39 o
  -5   8   6      781.99      790.61     54.95 o
  -4   8   6        0.27        3.76      9.07 o
  -3   8   6      135.27      135.23     26.35 o
  -2   8   6       59.28       47.33     11.56 o
  -1   8   6        0.24       -0.60      6.21 o
   0   8   6       10.04        4.90      6.81 o
   1   8   6       76.02       93.93     12.49 o
  -5   9   6        5.66        1.42     10.15 o
  -4   9   6        0.09        3.45     11.27 o
  -3   9   6       86.75       78.33     10.75 o
  -2   9   6      146.92      160.84     19.58 o
  -1 -11   7       31.54       15.19      8.61 o
   0 -11   7        6.06       15.53      8.84 o
   1 -11   7      122.50      121.27     19.13 o
   2 -11   7       12.80        8.12      6.45 o
   3 -11   7        1.88        3.63      6.11 o
   4 -11   7       19.09        1.72     17.37 o
  -3 -10   7      280.14      311.35     18.86 o
  -2 -10   7        6.65        4.95      6.09 o
  -1 -10   7       68.91       72.28      8.96 o
   0 -10   7       31.92       28.96      9.75 o
   1 -10   7       85.22       80.55     12.39 o
   2 -10   7      142.99      136.14     14.93 o
   3 -10   7      106.46      106.91     10.68 o
   4 -10   7       64.19       54.46      8.41 o
   5 -10   7      166.50      171.43     13.48 o
  -5  -9   7       29.48       42.05     11.15 o
  -4  -9   7       24.02       20.97      7.83 o
  -3  -9   7        6.26        5.58      6.18 o
  -2  -9   7       12.84       14.68      5.41 o
  -1  -9   7       75.61       79.60      5.79 o
   0  -9   7       30.13       36.41      5.54 o
   1  -9   7       16.21       13.77      3.93 o
   2  -9   7       77.79       75.37      7.13 o
   3  -9   7       23.74       26.54      6.12 o
   4  -9   7       17.59       11.50      5.74 o
   5  -9   7      211.62      195.06     15.75 o
   6  -9   7       16.47       10.00      9.19 o
   7  -9   7       69.73       71.27     11.67 o
  -6  -8   7      131.32      156.52     17.13 o
  -5  -8   7      104.76       93.86     10.14 o
  -4  -8   7       11.07       13.72      4.08 o
  -3  -8   7      115.33      127.29     11.37 o
  -2  -8   7      152.31      163.68      8.16 o
  -1  -8   7      132.03      124.24      6.16 o
   0  -8   7       28.24       29.83      3.31 o
   1  -8   7     1308.67     1373.06     42.90 o
   2  -8   7      990.81     1071.94     39.59 o
   3  -8   7       12.96       11.09      3.42 o
   4  -8   7      340.52      362.46     21.92 o
   5  -8   7        0.53       10.72      5.17 o
   6  -8   7       21.63       25.36      9.61 o
   7  -8   7        0.16        5.24      6.02 o
  -7  -7   7       11.59        3.15      8.51 o
  -6  -7   7       26.75       14.62      6.84 o
  -5  -7   7       10.21        3.29      3.11 o
  -4  -7   7      171.96      194.54     11.23 o
  -3  -7   7       51.12       33.99      4.82 o
  -2  -7   7      646.51      628.61     20.87 o
  -1  -7   7       58.50       67.95      4.42 o
   0  -7   7      371.27      373.91     13.67 o
   1  -7   7      883.53      949.21     22.19 o
   2  -7   7      293.60      299.60     10.73 o
   3  -7   7     1080.89     1099.52     37.88 o
   4  -7   7       16.59        9.85      3.94 o
   5  -7   7        1.15        2.49      3.55 o
   6  -7   7      205.83      207.90     15.77 o
   7  -7   7       51.96       48.87      7.68 o
   8  -7   7        1.41        2.41      7.67 o
  -8  -6   7        9.46       47.70     24.43 o
  -7  -6   7      303.81      289.92     22.39 o
  -6  -6   7      142.30      133.36     11.24 o
  -5  -6   7      140.58      163.71      8.21 o
  -4  -6   7       43.45       58.65      4.79 o
  -3  -6   7       29.85       34.33      3.94 o
  -2  -6   7      335.50      321.39     11.18 o
  -1  -6   7      176.51      160.67      6.14 o
   0  -6   7     1560.48     1696.83     34.56 o
   1  -6   7      185.06      198.31      6.25 o
   2  -6   7       74.51       68.66      4.47 o
   3  -6   7        0.00        0.89      2.33 o
   4  -6   7      319.65      331.80     13.72 o
   5  -6   7       96.34       91.64      6.68 o
   6  -6   7      434.13      439.93     19.00 o
   7  -6   7        2.03        1.50      4.16 o
   8  -6   7        0.52       -2.92      5.55 o
  -9  -5   7       64.61       72.01     16.01 o
  -8  -5   7       40.79       29.27     11.80 o
  -7  -5   7        4.78        9.42      4.32 o
  -6  -5   7       12.69       14.96      2.51 o
  -5  -5   7       27.86       31.02      3.35 o
  -4  -5   7      684.63      667.40     19.91 o
  -3  -5   7      283.52      299.46      8.40 o
  -2  -5   7      135.09      131.56      4.60 o
  -1  -5   7       11.78       12.17      1.63 o
   0  -5   7        7.37       13.38      1.84 o
   1  -5   7      430.01      429.98     11.77 o
   2  -5   7      121.43      138.19      5.51 o
   3  -5   7       71.23       68.80      4.09 o
   4  -5   7        5.67        4.84      2.97 o
   5  -5   7      169.18      140.52      6.68 o
   6  -5   7       19.91       21.18      3.40 o
   7  -5   7       26.25       14.88      4.43 o
   8  -5   7        9.93        6.66      6.77 o
  -9  -4   7      390.39      516.85     60.52 o
  -8  -4   7       70.57       74.01      7.47 o
  -7  -4   7      341.49      351.94     12.40 o
  -6  -4   7      455.84      450.59     17.62 o
  -5  -4   7        7.14       12.43      1.88 o
  -4  -4   7        2.86        3.08      1.84 o
  -3  -4   7       12.65       18.31      2.41 o
  -2  -4   7      658.40      630.53     12.36 o
  -1  -4   7     1165.66     1253.72     24.80 o
   0  -4   7      926.04      959.66     22.41 o
   1  -4   7       39.72       40.74      2.51 o
   2  -4   7      124.63      120.21      4.71 o
   3  -4   7       86.16       77.11      3.93 o
   4  -4   7      417.83      416.25     12.21 o
   5  -4   7      108.25      117.42      6.20 o
   6  -4   7       16.95       18.71      5.14 o
   7  -4   7      382.39      375.31     18.41 o
   8  -4   7        0.53        2.58      5.03 o
 -10  -3   7        4.58       -3.34      6.08 o
  -9  -3   7       59.28       55.97      9.36 o
  -8  -3   7       84.75       81.22      5.78 o
  -7  -3   7       41.69       44.24      4.41 o
  -6  -3   7      351.30      330.23     10.87 o
  -5  -3   7      359.09      366.40     13.62 o
  -4  -3   7        1.11        2.67      1.18 o
  -3  -3   7      109.96      101.33      3.73 o
  -2  -3   7       20.39       28.63      1.50 o
  -1  -3   7       13.26        8.39      0.89 o
   0  -3   7      715.73      753.53     13.38 o
   1  -3   7     2760.57     2888.90     49.63 o
   2  -3   7       30.88       54.86      2.45 o
   3  -3   7       47.58       50.29      2.67 o
   4  -3   7      462.55      490.04     12.81 o
   5  -3   7      397.95      391.73     13.10 o
   6  -3   7      316.78      304.14     12.33 o
   7  -3   7       17.10        8.22      5.81 o
   8  -3   7      317.14      314.36     23.24 o
 -10  -2   7      264.05      215.12     49.60 o
  -9  -2   7      313.77      292.44     17.25 o
  -8  -2   7       13.97       11.04      3.46 o
  -7  -2   7       53.40       63.33      4.32 o
  -6  -2   7       64.37       74.18      4.14 o
  -5  -2   7      100.94      112.08      5.90 o
  -4  -2   7      148.39      128.56      4.75 o
  -3  -2   7       91.70       87.71      4.66 o
  -2  -2   7     1351.59     1452.11     38.91 o
  -1  -2   7      503.83      537.50     12.05 o
   0  -2   7      203.07      246.46      5.49 o
   1  -2   7        2.40        1.29      1.18 o
   2  -2   7       19.13       15.46      2.13 o
   3  -2   7      847.56      896.68     18.00 o
   4  -2   7      808.38      822.91     20.39 o
   5  -2   7       31.05       28.00      3.46 o
   6  -2   7       18.22       24.31      3.92 o
   7  -2   7       43.14       37.05      9.51 o
   8  -2   7       31.37       34.98      7.81 o
 -10  -1   7       69.15       75.43     12.35 o
  -9  -1   7       43.98       44.84      6.07 o
  -8  -1   7        0.50        0.07      2.51 o
  -7  -1   7      357.31      385.61     12.56 o
  -6  -1   7      491.93      500.57     13.95 o
  -5  -1   7      125.43      117.75      4.14 o
  -4  -1   7       18.24       18.40      1.72 o
  -3  -1   7       25.32       25.44      1.89 o
  -2  -1   7       24.42       37.74      3.86 o
  -1  -1   7      310.09      272.65      6.51 o
   0  -1   7        8.41       17.33      1.30 o
   1  -1   7      144.57      129.47      3.38 o
   2  -1   7        4.52        3.18      1.59 o
   3  -1   7        6.49       11.08     10.53 o
   4  -1   7      456.94      505.20     14.60 o
   5  -1   7      574.50      583.00     19.41 o
   6  -1   7       20.21       36.45      5.36 o
   7  -1   7       44.33       46.20      7.74 o
   8  -1   7       10.33        3.87      5.51 o
 -11   0   7      102.16       64.09     11.18 o
 -10   0   7        0.06       -1.34      5.14 o
  -9   0   7       33.34       21.93      5.38 o
  -8   0   7      151.12      152.18      7.29 o
  -7   0   7       66.99       61.71      5.13 o
  -6   0   7      321.19      335.71     11.09 o
  -5   0   7      319.53      342.30     16.01 o
  -4   0   7     3990.90     4225.52     78.88 o
  -3   0   7      195.95      227.90      5.82 o
  -2   0   7      264.16      258.76      6.34 o
  -1   0   7       51.61       49.72      2.16 o
   0   0   7     1006.92      962.62     16.82 o
   1   0   7      118.72      107.32      3.72 o
   2   0   7      490.76      510.94     10.42 o
   3   0   7     1706.62     1717.83     41.44 o
   4   0   7      475.79      489.39     14.36 o
   5   0   7      429.10      447.71     17.26 o
   6   0   7       43.69       42.53      4.82 o
   7   0   7      122.02      112.83     10.22 o
   8   0   7        1.17        6.34      6.96 o
 -11   1   7       67.88       80.54     25.78 o
 -10   1   7       68.09       57.45      6.53 o
  -9   1   7       49.83       44.58      5.57 o
  -8   1   7      363.82      364.56     13.22 o
  -7   1   7      121.27      119.19      5.51 o
  -6   1   7       20.63       24.14      2.56 o
  -5   1   7       84.69       85.57      3.83 o
  -4   1   7     1007.17     1094.30     22.98 o
  -3   1   7      844.82      845.22     17.19 o
  -2   1   7      716.35      715.57     13.91 o
  -1   1   7     1184.38     1183.68     22.22 o
   0   1   7      609.71      631.69     12.75 o
   1   1   7        6.81        5.57      1.90 o
   2   1   7      158.61      160.48      5.57 o
   3   1   7        6.82        9.09      1.90 o
   4   1   7        6.66       14.84      3.42 o
   5   1   7      137.97      141.72      8.16 o
   6   1   7       44.93       48.56      5.59 o
   7   1   7      213.77      212.86     33.43 o
 -11   2   7        0.04        0.07      7.16 o
 -10   2   7        1.87       -0.67      4.26 o
  -9   2   7      152.43      152.34     11.24 o
  -8   2   7     1242.40     1379.12     40.67 o
  -7   2   7       77.24       79.99      5.61 o
  -6   2   7     1183.62     1271.80     30.26 o
  -5   2   7      239.98      251.61      6.96 o
  -4   2   7      243.41      251.93      7.12 o
  -3   2   7       79.88       85.54      3.30 o
  -2   2   7       11.35        6.87      1.60 o
  -1   2   7     1366.23     1373.38     27.35 o
   0   2   7       83.20       90.09      4.57 o
   1   2   7      762.52      787.17     15.78 o
   2   2   7      116.86      120.16      5.61 o
   3   2   7       29.75       34.44      3.28 o
   4   2   7        9.66       11.80      1.66 o
   5   2   7       46.00       36.67      9.41 o
   6   2   7       48.01       52.95      6.80 o
   7   2   7       19.35       14.70     16.29 o
 -10   3   7      346.57      349.57     18.93 o
  -9   3   7      468.43      448.71     18.45 o
  -8   3   7       39.76       36.00      3.70 o
  -7   3   7      135.83      138.20      5.66 o
  -6   3   7       77.81       70.94      3.92 o
  -5   3   7      590.06      628.10     17.50 o
  -4   3   7      302.14      285.46      8.34 o
  -3   3   7      546.60      544.59     13.76 o
  -2   3   7      334.21      355.70     11.03 o
  -1   3   7        4.39        1.78      1.88 o
   0   3   7       62.62       63.15      4.10 o
   1   3   7      103.09      114.96      5.08 o
   2   3   7      130.95      116.41      6.29 o
   3   3   7      174.84      181.02      8.32 o
   4   3   7      218.75      223.71     10.63 o
   5   3   7       10.83        5.31      6.07 o
   6   3   7        4.26        4.87      7.11 o
 -10   4   7      175.49      172.98     12.36 o
  -9   4   7        3.70        3.57      4.84 o
  -8   4   7      223.60      211.24      9.47 o
  -7   4   7      161.86      150.38      7.26 o
  -6   4   7      162.17      174.69      6.58 o
  -5   4   7      702.40      733.50     22.23 o
  -4   4   7      474.86      484.51     17.28 o
  -3   4   7      281.83      274.28      9.85 o
  -2   4   7        1.76        5.51      2.33 o
  -1   4   7      768.32      809.58     20.09 o
   0   4   7      114.97      109.53      7.08 o
   1   4   7       95.50       93.11      4.67 o
   2   4   7       94.00      100.19      7.07 o
   3   4   7       19.98       13.52      3.76 o
   4   4   7       98.97       94.48      8.12 o
   5   4   7       58.81       50.24     10.92 o
 -10   5   7        2.34        7.88      5.86 o
  -9   5   7       73.01       82.28      9.88 o
  -8   5   7        4.35        0.60      3.39 o
  -7   5   7      234.91      220.82      9.51 o
  -6   5   7       64.73       56.61      5.73 o
  -5   5   7       47.31       49.73      3.83 o
  -4   5   7       75.68       84.82      4.59 o
  -3   5   7      692.71      725.42     27.31 o
  -2   5   7      643.74      650.74     21.40 o
  -1   5   7       55.20       56.77      5.51 o
   0   5   7        8.40        6.91      2.73 o
   1   5   7      195.06      212.58     13.08 o
   2   5   7      397.45      402.97     71.24 o
   3   5   7       41.66       35.39     11.80 o
   4   5   7        3.18        3.45      8.01 o
  -9   6   7       30.95       27.17      8.55 o
  -8   6   7        6.96        9.72      5.81 o
  -7   6   7       32.17       32.46      5.37 o
  -6   6   7        3.07        6.33      3.85 o
  -5   6   7       34.31       44.35      5.75 o
  -4   6   7      539.21      507.90     25.09 o
  -3   6   7      315.63      311.72     17.40 o
  -2   6   7        0.00        2.21      4.88 o
  -1   6   7      318.43      337.16     15.99 o
   0   6   7       40.64       46.84      6.56 o
   1   6   7      309.90      329.31     16.61 o
   2   6   7       44.89       35.57     11.52 o
   3   6   7       23.10       25.56      8.65 o
  -8   7   7       34.41       32.87      7.50 o
  -7   7   7       19.58       20.97     10.85 o
  -6   7   7        5.78        1.71      7.35 o
  -5   7   7        0.75       -4.01      4.40 o
  -4   7   7       42.96       30.29      6.89 o
  -3   7   7       38.78       47.25      8.42 o
  -2   7   7      762.26      768.46     39.77 o
  -1   7   7       91.86       94.69     10.99 o
   0   7   7      128.56      148.78     17.65 o
   1   7   7      197.60      200.48     19.83 o
   2   7   7        0.16       -7.74      7.74 o
  -7   8   7       46.23       42.79     14.57 o
  -6   8   7      527.12      629.43     84.80 o
  -5   8   7      366.72      331.09     35.90 o
  -4   8   7       26.73       21.97      9.27 o
  -3   8   7        0.45       -6.53      6.53 o
  -2   8   7       13.21       20.20     11.89 o
  -1   8   7       23.76       32.72      7.78 o
   0   8   7       58.43       53.54     12.35 o
   0 -11   8       49.08       43.89     11.25 o
   1 -11   8      156.72      156.65     19.13 o
   2 -11   8      103.04      117.20     16.13 o
   3 -11   8       13.81       19.58      9.10 o
  -3 -10   8      184.51      156.09     22.46 o
  -2 -10   8        3.42        3.48      8.33 o
  -1 -10   8      213.53      265.96     34.01 o
   0 -10   8       92.53       74.79     15.01 o
   1 -10   8       33.98       30.60      5.64 o
   2 -10   8       39.19       27.37      6.52 o
   3 -10   8        2.07        4.91      5.79 o
   4 -10   8      231.09      220.99     17.59 o
   5 -10   8        0.65       -0.35      6.37 o
  -5  -9   8        0.81        6.23     14.87 o
  -4  -9   8       67.27       70.18     11.73 o
  -3  -9   8       40.72       41.70     10.23 o
  -2  -9   8      240.66      269.91     17.51 o
  -1  -9   8       12.52       11.05      6.77 o
   0  -9   8        5.59        3.51      3.20 o
   1  -9   8       49.31       51.10      6.10 o
   2  -9   8        0.52        9.25     10.47 o
   3  -9   8       76.95       78.66     13.76 o
   4  -9   8        0.53        1.27      4.75 o
   5  -9   8      220.38      230.40     19.09 o
   6  -9   8      140.28      168.37     17.68 o
  -6  -8   8        5.42       -8.02      8.19 o
  -5  -8   8      591.47      596.01     69.71 o
  -4  -8   8      351.68      308.59     18.24 o
  -3  -8   8       24.00       24.02      4.49 o
  -2  -8   8        4.59        4.34      2.82 o
  -1  -8   8       88.56       62.19     10.46 o
   0  -8   8       36.67       28.98      3.67 o
   1  -8   8       23.52       22.59      4.02 o
   2  -8   8      209.00      221.88     11.52 o
   3  -8   8      115.97      110.63      9.44 o
   4  -8   8      262.20      210.87     23.06 o
   5  -8   8      119.68      104.59      9.40 o
   6  -8   8      125.72      141.69     17.52 o
   7  -8   8       49.08       57.11      8.26 o
  -7  -7   8       44.36      217.91    249.53 o
  -6  -7   8       35.81       27.44      8.50 o
  -5  -7   8        1.03        4.31      2.80 o
  -4  -7   8       13.00       19.99      4.83 o
  -3  -7   8       28.16       27.43      3.23 o
  -2  -7   8       15.25       17.04      3.01 o
  -1  -7   8      106.72      108.55      4.99 o
   0  -7   8      546.12      556.36     16.63 o
   1  -7   8       50.54       62.71      4.12 o
   2  -7   8        3.37        6.63      2.78 o
   3  -7   8        8.68        6.34      2.56 o
   4  -7   8      591.23      649.32     25.77 o
   5  -7   8      179.18      212.59     12.45 o
   6  -7   8        0.74        1.53      3.53 o
   7  -7   8        0.07        3.95      6.11 o
  -8  -6   8      162.14      129.22     22.05 o
  -7  -6   8      690.27      698.56     73.36 o
  -6  -6   8      102.90       88.23      9.98 o
  -5  -6   8      127.21      145.20      7.59 o
  -4  -6   8       35.15       35.05      3.62 o
  -3  -6   8       26.88       27.88      2.64 o
  -2  -6   8       88.37       91.48      4.47 o
  -1  -6   8      188.64      190.96      6.23 o
   0  -6   8     1286.93     1378.02     35.30 o
   1  -6   8      105.34      121.84      9.36 o
   2  -6   8     2211.57     2274.43     55.43 o
   3  -6   8      254.76      237.58      9.70 o
   4  -6   8      140.26      151.43      8.53 o
   5  -6   8        5.98        5.47      3.49 o
   6  -6   8        0.81        3.95      3.71 o
   7  -6   8      438.45      506.25     26.80 o
   8  -6   8        0.03       -6.85      6.85 o
  -9  -5   8       21.82        3.71      7.46 o
  -8  -5   8       53.08       66.34     15.98 o
  -7  -5   8       35.94       30.82      5.27 o
  -6  -5   8      257.50      245.86     13.36 o
  -5  -5   8      195.04      221.26      9.69 o
  -4  -5   8      658.45      649.82     19.30 o
  -3  -5   8      535.26      554.18     15.00 o
  -2  -5   8      102.16       95.80      4.54 o
  -1  -5   8      554.14      588.45     16.22 o
   0  -5   8      120.83      129.83      5.34 o
   1  -5   8       10.94       14.29      2.12 o
   2  -5   8      323.83      330.63     10.39 o
   3  -5   8      595.63      622.12     18.15 o
   4  -5   8      730.74      777.32     24.13 o
   5  -5   8       12.65       15.41      3.63 o
   6  -5   8        0.48        1.94      3.34 o
   7  -5   8       35.66       47.11     10.93 o
   8  -5   8       83.56      103.34     10.79 o
  -9  -4   8      468.38      549.55     42.17 o
  -8  -4   8      100.23      120.09     13.16 o
  -7  -4   8       80.25       81.12      6.54 o
  -6  -4   8        5.87        3.37      1.83 o
  -5  -4   8      121.83      118.27      5.85 o
  -4  -4   8      143.40      139.30      6.10 o
  -3  -4   8       20.41       21.15      1.75 o
  -2  -4   8     2067.86     2202.91     38.09 o
  -1  -4   8      651.31      678.95     15.56 o
   0  -4   8        0.21        1.67      1.27 o
   1  -4   8      355.29      372.25      9.58 o
   2  -4   8       20.09       21.89      2.93 o
   3  -4   8      537.09      563.26     14.61 o
   4  -4   8      231.89      222.27      9.16 o
   5  -4   8      287.11      281.67     11.54 o
   6  -4   8       17.24       20.22      3.67 o
   7  -4   8       88.84       79.60      9.25 o
   8  -4   8        0.02       -0.87      5.25 o
 -10  -3   8        0.10        1.14     12.78 o
  -9  -3   8       72.15       66.91     10.71 o
  -8  -3   8        2.69        1.14      2.81 o
  -7  -3   8      207.09      218.67      8.33 o
  -6  -3   8      533.66      554.57     16.12 o
  -5  -3   8      217.73      197.44      6.41 o
  -4  -3   8        2.83        5.63      1.05 o
  -3  -3   8      265.92      257.25      6.90 o
  -2  -3   8       55.71       62.21      4.69 o
  -1  -3   8      302.11      304.04     11.70 o
   0  -3   8      702.67      723.70     13.56 o
   1  -3   8      395.74      386.86      9.32 o
   2  -3   8      171.78      172.49      6.72 o
   3  -3   8        7.63       11.45      2.09 o
   4  -3   8       39.64       33.13      2.65 o
   5  -3   8      318.59      304.65     12.77 o
   6  -3   8        9.10       10.18      4.15 o
   7  -3   8        4.70        5.96      4.59 o
   8  -3   8       51.80       59.31      9.97 o
 -10  -2   8       56.37       43.40     11.41 o
  -9  -2   8      510.55      512.39     36.21 o
  -8  -2   8       20.64       20.33      3.14 o
  -7  -2   8      176.68      183.23      8.10 o
  -6  -2   8       52.14       63.98      4.87 o
  -5  -2   8       75.76       79.67      3.40 o
  -4  -2   8     1033.25     1067.93     24.91 o
  -3  -2   8       50.35       63.38      4.12 o
  -2  -2   8      866.68      835.53     22.85 o
  -1  -2   8      284.63      252.75     11.13 o
   0  -2   8      844.28      925.09     17.33 o
   1  -2   8       31.62       37.05      2.10 o
   2  -2   8       76.39       72.25      3.10 o
   3  -2   8      170.22      164.20      5.67 o
   4  -2   8      726.61      741.68     23.61 o
   5  -2   8      821.61      871.22     27.49 o
   6  -2   8      208.66      213.31     14.42 o
   7  -2   8       26.58       39.07      8.91 o
   8  -2   8        0.51        2.28     10.00 o
 -10  -1   8       47.03       33.29      8.23 o
  -9  -1   8      120.23      140.21     22.42 o
  -8  -1   8       52.47       46.66      4.83 o
  -7  -1   8      169.88      185.52      9.55 o
  -6  -1   8      113.26      108.12      5.30 o
  -5  -1   8       48.27       49.91      3.91 o
  -4  -1   8       79.97       89.05      3.94 o
  -3  -1   8      121.19      133.37      5.79 o
  -2  -1   8      205.14      183.63      6.39 o
  -1  -1   8       23.05       17.94      1.57 o
   0  -1   8      632.70      577.13     10.06 o
   1  -1   8      364.77      377.27     10.88 o
   2  -1   8       46.54       49.59      2.80 o
   3  -1   8        5.78       10.14      3.05 o
   4  -1   8      678.78      666.06     20.03 o
   5  -1   8       24.29       24.16      3.97 o
   6  -1   8      520.21      504.14     66.99 o
   7  -1   8      451.29      459.67     33.29 o
 -10   0   8      152.80      125.93     21.15 o
  -9   0   8        2.71        0.80      3.47 o
  -8   0   8        0.01       -1.26      2.88 o
  -7   0   8       45.43       37.05      3.27 o
  -6   0   8      309.45      276.13     15.89 o
  -5   0   8       99.99      121.56      6.57 o
  -4   0   8      287.45      280.72      7.13 o
  -3   0   8      292.33      287.43      8.54 o
  -2   0   8      124.77      110.90      5.96 o
  -1   0   8      277.58      287.00      6.20 o
   0   0   8      412.88      456.96     11.32 o
   1   0   8      398.59      413.10     10.13 o
   2   0   8       20.96       22.84      1.97 o
   3   0   8     2321.80     2419.50     59.20 o
   4   0   8        2.07        8.56      2.94 o
   5   0   8       48.04       33.54      5.19 o
   6   0   8       70.35       53.15      8.00 o
   7   0   8        0.04        5.19     11.12 o
 -10   1   8        7.10       -1.71      7.92 o
  -9   1   8       17.82       16.25      4.00 o
  -8   1   8       14.83       11.98      3.13 o
  -7   1   8      142.04      130.08      5.85 o
  -6   1   8      187.03      184.48      6.55 o
  -5   1   8      187.11      210.73      6.94 o
  -4   1   8      121.73      124.96      4.48 o
  -3   1   8      788.91      781.85     19.43 o
  -2   1   8       47.67       37.10      2.05 o
  -1   1   8      108.35      111.48      3.72 o
   0   1   8      281.15      296.56      6.39 o
   1   1   8       61.57       71.81      3.34 o
   2   1   8      436.19      451.98     11.41 o
   3   1   8      135.29      129.51      5.60 o
   4   1   8       38.10       38.25      4.42 o
   5   1   8      248.51      267.53     19.94 o
   6   1   8       22.46       21.51     11.42 o
   7   1   8       23.42        5.53      9.78 o
 -10   2   8       32.24       35.03      8.82 o
  -9   2   8      357.85      364.77     18.27 o
  -8   2   8      132.08      141.15      7.62 o
  -7   2   8      100.06       82.94      5.88 o
  -6   2   8      355.60      378.95     11.43 o
  -5   2   8      453.73      523.52     14.58 o
  -4   2   8       16.29       14.74      1.63 o
  -3   2   8        1.30        5.19      1.69 o
  -2   2   8        1.61        2.00      1.59 o
  -1   2   8      807.09      791.43     20.46 o
   0   2   8      114.30      106.21      4.53 o
   1   2   8      532.69      525.79     13.43 o
   2   2   8      479.05      523.96     15.17 o
   3   2   8       36.23       36.75      4.15 o
   4   2   8        8.97        7.33      4.49 o
   5   2   8      200.76      194.73     12.28 o
   6   2   8        6.83       16.82      8.49 o
 -10   3   8      138.58      145.81     13.60 o
  -9   3   8      318.09      358.77     40.46 o
  -8   3   8        1.05        1.37      2.68 o
  -7   3   8       65.50       64.11      3.92 o
  -6   3   8       48.48       41.83      3.12 o
  -5   3   8      166.05      165.45      6.34 o
  -4   3   8      156.43      150.95      6.16 o
  -3   3   8       12.68       14.38      2.53 o
  -2   3   8      244.76      238.08      7.31 o
  -1   3   8        5.33        4.34      1.98 o
   0   3   8        0.39        3.32      2.95 o
   1   3   8       10.22       18.10      2.91 o
   2   3   8      143.14      140.94      7.34 o
   3   3   8       43.05       38.53      4.95 o
   4   3   8        2.81        1.03      3.11 o
   5   3   8       23.18       18.76      7.42 o
 -10   4   8      380.59      393.06     31.83 o
  -9   4   8      272.49      310.52     21.30 o
  -8   4   8      177.50      177.64      9.17 o
  -7   4   8      225.71      216.95     11.33 o
  -6   4   8        0.41       -1.85      2.02 o
  -5   4   8      338.60      331.14     11.94 o
  -4   4   8       20.58       20.08      2.13 o
  -3   4   8      178.02      176.02      7.31 o
  -2   4   8        0.70       -0.46      2.30 o
  -1   4   8       90.83      103.65      5.84 o
   0   4   8      597.57      640.26     21.15 o
   1   4   8        0.01        3.37      4.29 o
   2   4   8       95.34      104.00      9.21 o
   3   4   8       97.59      112.05      9.82 o
   4   4   8       43.68       27.45     16.73 o
   5   4   8       13.39       10.03     10.84 o
 -10   5   8      137.67      133.22     26.50 o
  -9   5   8        0.13        2.81      5.47 o
  -8   5   8       68.55       94.30     10.68 o
  -7   5   8        0.94        4.79      3.06 o
  -6   5   8      258.79      263.42     13.08 o
  -5   5   8       28.38       31.08      3.36 o
  -4   5   8      167.12      154.12     16.96 o
  -3   5   8      290.55      280.62     12.74 o
  -2   5   8       37.04       35.69      3.94 o
  -1   5   8       16.27       16.63      3.33 o
   0   5   8      651.48      682.87     27.80 o
   1   5   8      105.47      100.21     34.05 o
   2   5   8      215.32      221.91     14.23 o
   3   5   8      198.28      204.14     16.07 o
   4   5   8        0.93        5.12      7.41 o
  -9   6   8        8.27       11.08     11.54 o
  -8   6   8        0.22       -2.98      5.68 o
  -7   6   8       63.00       60.82      6.64 o
  -6   6   8       32.44       27.99      6.28 o
  -5   6   8      245.60      242.50     14.93 o
  -4   6   8      192.06      175.91     14.04 o
  -3   6   8      122.00      118.51     10.16 o
  -2   6   8       49.76       63.94      7.58 o
  -1   6   8       14.40       16.77      3.85 o
   0   6   8       11.75        8.49      4.62 o
   1   6   8       14.89        8.22      4.37 o
   2   6   8        4.99        0.87      7.01 o
  -8   7   8       33.93       44.71     10.72 o
  -7   7   8        0.04       -3.70      5.46 o
  -6   7   8      154.41      184.33     20.76 o
  -5   7   8        5.56       -8.01      8.79 o
  -4   7   8       20.31        3.67      5.28 o
  -3   7   8      108.21      114.30     29.39 o
  -2   7   8       37.41       33.93     13.05 o
  -1   7   8      149.68      138.34     14.86 o
   0   7   8       22.46       15.34     13.37 o
   1   7   8       16.22       18.04      9.90 o
  -6   8   8       21.78       22.86      8.05 o
  -5   8   8      161.78      170.14     20.76 o
  -4   8   8      114.89      146.39     20.80 o
  -3   8   8      184.69      186.36     24.68 o
  -2   8   8       22.66       -5.64     11.77 o
   0 -11   9       48.15       60.80     23.55 o
   1 -11   9      114.44       81.84     11.51 o
   2 -11   9        0.48       -9.56     13.81 o
  -3 -10   9       35.58       33.59      9.48 o
  -2 -10   9      483.72      518.44     70.14 o
  -1 -10   9        1.68        4.51      7.99 o
   0 -10   9       16.10       23.19      8.78 o
   1 -10   9       63.53       66.46      8.31 o
   2 -10   9        1.81       -3.87      5.73 o
   3 -10   9        1.55       -5.41      5.57 o
   4 -10   9       40.20       83.95     20.34 o
  -5  -9   9        6.47       -1.21     16.02 o
  -4  -9   9        2.57       -3.28      6.07 o
  -3  -9   9        7.80        9.02      6.28 o
  -2  -9   9        6.12        8.36      4.24 o
  -1  -9   9      274.52      283.07     16.30 o
   0  -9   9      110.48      123.53      7.78 o
   1  -9   9       67.70       80.44      6.93 o
   2  -9   9       42.19       44.81      6.03 o
   3  -9   9       34.42       28.65      7.90 o
   4  -9   9        0.52        1.91      5.92 o
   5  -9   9        1.32        4.27      5.09 o
   6  -9   9       68.76       64.71     13.03 o
  -6  -8   9       36.24       36.69      8.07 o
  -5  -8   9      195.88      208.01     22.32 o
  -4  -8   9       80.38       72.76      9.40 o
  -3  -8   9      224.24      242.75     15.15 o
  -2  -8   9      147.97      134.69      6.71 o
  -1  -8   9        3.28        3.27      2.52 o
   0  -8   9      181.51      184.49     11.07 o
   1  -8   9      198.06      187.14     14.60 o
   2  -8   9      629.82      629.51     26.48 o
   3  -8   9       94.23       90.48     12.14 o
   4  -8   9       76.94       72.87      7.83 o
   5  -8   9      290.04      319.47     26.03 o
   6  -8   9        1.31       -2.59      7.31 o
  -7  -7   9       21.73       10.25      6.56 o
  -6  -7   9       10.15        5.84      7.43 o
  -5  -7   9       71.85       88.78      9.96 o
  -4  -7   9       58.73       53.79      5.05 o
  -3  -7   9      458.26      459.86     16.20 o
  -2  -7   9       56.48       44.39      4.28 o
  -1  -7   9       17.60       17.73      2.51 o
   0  -7   9       25.39       30.13      4.59 o
   1  -7   9       61.12       60.59      6.10 o
   2  -7   9      284.38      307.01     11.69 o
   3  -7   9      137.71      150.17      8.49 o
   4  -7   9      640.79      633.56     26.50 o
   5  -7   9       21.26       23.25      4.53 o
   6  -7   9      166.22      158.54     12.54 o
   7  -7   9       43.21       52.82      7.29 o
  -8  -6   9        6.55       -0.49     10.49 o
  -7  -6   9        2.12       -1.51      4.74 o
  -6  -6   9      450.86      420.10     63.30 o
  -5  -6   9        0.74        5.33      2.83 o
  -4  -6   9      115.94      126.94      6.91 o
  -3  -6   9      112.35      113.34      5.18 o
  -2  -6   9       56.99       68.24      3.68 o
  -1  -6   9       23.56       21.16      2.54 o
   0  -6   9     1803.85     1908.96     48.29 o
   1  -6   9      403.06      419.48     12.23 o
   2  -6   9       12.20       12.41      2.61 o
   3  -6   9       44.25       38.63      3.26 o
   4  -6   9        0.76        0.12      2.51 o
   5  -6   9       30.62       17.58      4.92 o
   6  -6   9      141.42      108.91     11.58 o
   7  -6   9      239.52      248.97     18.51 o
  -9  -5   9       16.58       10.46      8.14 o
  -8  -5   9       79.92       78.20     19.48 o
  -7  -5   9       28.97       23.71      6.43 o
  -6  -5   9        0.01       -0.21      2.04 o
  -5  -5   9       30.98       34.67      2.82 o
  -4  -5   9       21.99       16.06      2.54 o
  -3  -5   9      355.06      373.93     12.63 o
  -2  -5   9        7.10        6.74      1.93 o
  -1  -5   9      459.66      462.46     15.38 o
   0  -5   9        0.01        1.03      1.45 o
   1  -5   9        3.31        5.43      1.83 o
   2  -5   9      529.47      542.74     15.32 o
   3  -5   9      135.52      131.10      6.20 o
   4  -5   9        3.39        7.43      2.78 o
   5  -5   9       15.43       10.86      2.49 o
   6  -5   9       15.65       20.77      4.89 o
   7  -5   9        0.11       -2.03      5.12 o
  -9  -4   9       68.71       45.76     13.87 o
  -8  -4   9      495.16      529.20     34.18 o
  -7  -4   9      196.92      206.87     10.55 o
  -6  -4   9      195.54      211.67      8.34 o
  -5  -4   9       16.10       13.35      1.69 o
  -4  -4   9        8.54       11.38      1.53 o
  -3  -4   9        6.05        3.67      0.76 o
  -2  -4   9      479.86      435.21     16.94 o
  -1  -4   9     1079.75     1107.28     25.64 o
   0  -4   9       86.28       87.00      3.44 o
   1  -4   9      923.15      868.63     17.96 o
   2  -4   9       11.58        9.81      2.11 o
   3  -4   9      233.08      247.04      7.60 o
   4  -4   9       35.91       35.98      3.21 o
   5  -4   9      343.90      355.49     13.81 o
   6  -4   9       16.02       22.23      5.01 o
   7  -4   9       50.36       63.08      9.62 o
 -10  -3   9      226.54      226.79     17.68 o
  -9  -3   9        9.81        8.84      6.08 o
  -8  -3   9        1.40       -0.98      3.95 o
  -7  -3   9       63.39       77.04      7.34 o
  -6  -3   9      179.01      182.16      7.28 o
  -5  -3   9     2008.86     2020.28     50.28 o
  -4  -3   9       10.67       10.69      2.31 o
  -3  -3   9      157.41      172.53     11.97 o
  -2  -3   9      203.14      194.63      7.29 o
  -1  -3   9       49.34       47.37      1.97 o
   0  -3   9        0.61        2.40      1.04 o
   1  -3   9      260.09      267.17      7.41 o
   2  -3   9      899.03      941.21     22.50 o
   3  -3   9       30.54       28.96      3.17 o
   4  -3   9       75.00       75.40      4.58 o
   5  -3   9      116.26      113.57      7.58 o
   6  -3   9        2.26        6.51      4.41 o
   7  -3   9      110.91      126.94     11.31 o
 -10  -2   9      146.48      151.63     16.53 o
  -9  -2   9        0.04        4.16      6.22 o
  -8  -2   9      997.69     1069.32     41.01 o
  -7  -2   9      150.54      151.65      6.33 o
  -6  -2   9       21.13       22.61      2.18 o
  -5  -2   9        1.75        3.52      1.31 o
  -4  -2   9      105.40      113.68      6.49 o
  -3  -2   9     2493.22     2524.45     60.07 o
  -2  -2   9      156.79      158.08      7.13 o
  -1  -2   9       49.05       59.85      2.09 o
   0  -2   9      153.49      158.60      4.61 o
   1  -2   9        0.48        2.69      1.33 o
   2  -2   9       77.25       76.12      4.31 o
   3  -2   9       43.22       35.94      3.41 o
   4  -2   9      722.03      731.26     23.76 o
   5  -2   9      221.38      241.71     11.35 o
   6  -2   9       31.56       43.81      5.91 o
   7  -2   9       28.90       22.86     12.31 o
 -10  -1   9        0.82        8.04      6.73 o
  -9  -1   9      233.63      215.05     22.09 o
  -8  -1   9       23.52       17.36      3.83 o
  -7  -1   9      626.50      634.96     19.95 o
  -6  -1   9      333.57      357.77     12.66 o
  -5  -1   9      679.32      712.56     18.75 o
  -4  -1   9        0.01        1.14      0.59 o
  -3  -1   9       23.19       18.65      3.60 o
  -2  -1   9      469.37      483.06     11.58 o
  -1  -1   9      286.75      303.19      7.81 o
   0  -1   9     1078.24     1054.94     21.36 o
   1  -1   9       70.72       72.37      3.22 o
   2  -1   9       82.30       91.57      4.76 o
   3  -1   9       67.87       69.55      6.81 o
   4  -1   9       20.65       18.76      3.56 o
   5  -1   9       22.99       23.13      4.05 o
   6  -1   9        0.40        1.55      7.26 o
   7  -1   9      346.25      369.03     27.78 o
 -10   0   9      245.51      196.23     29.08 o
  -9   0   9        4.18        4.53      5.28 o
  -8   0   9      118.84       99.50      6.10 o
  -7   0   9      249.11      256.62     11.16 o
  -6   0   9      298.71      304.30     10.33 o
  -5   0   9      500.52      507.21     16.88 o
  -4   0   9      142.94      160.10      6.44 o
  -3   0   9      524.75      523.94     11.89 o
  -2   0   9       55.30       53.29      2.34 o
  -1   0   9      502.95      534.27     14.02 o
   0   0   9       74.48       75.26      3.61 o
   1   0   9      220.73      221.10      6.09 o
   2   0   9       16.09       16.33      2.06 o
   3   0   9      930.95      936.72     26.39 o
   4   0   9      770.91      775.23     28.36 o
   5   0   9        0.61        2.01      3.30 o
   6   0   9       16.19       14.16      6.83 o
   7   0   9        6.70        9.88      7.83 o
 -10   1   9       92.01       91.64     13.17 o
  -9   1   9      320.85      311.09     21.81 o
  -8   1   9        2.30        1.92      2.61 o
  -7   1   9      144.38      157.54      7.48 o
  -6   1   9       98.87      101.99      4.71 o
  -5   1   9        1.78       -1.23      1.23 o
  -4   1   9      532.10      559.72     15.28 o
  -3   1   9       88.49       88.41      4.23 o
  -2   1   9       29.93       35.93      2.10 o
  -1   1   9       28.40       36.69      2.73 o
   0   1   9      601.34      615.19     16.37 o
   1   1   9       18.32       22.41      2.48 o
   2   1   9      147.40      151.14      6.02 o
   3   1   9      966.63      966.15     29.45 o
   4   1   9       12.18       10.77      4.16 o
   5   1   9      511.50      485.64     19.52 o
   6   1   9      256.34      227.25     23.56 o
 -10   2   9       10.25        7.78      8.49 o
  -9   2   9        1.48        4.91      5.60 o
  -8   2   9       65.38       63.59      5.93 o
  -7   2   9       56.52       66.25      4.12 o
  -6   2   9     1284.23     1394.66     34.92 o
  -5   2   9      405.41      390.89     11.60 o
  -4   2   9       50.27       48.99      2.60 o
  -3   2   9       12.30       11.61      2.06 o
  -2   2   9       22.88       24.31      2.47 o
  -1   2   9     1086.42     1101.30     28.22 o
   0   2   9      523.08      553.20     16.81 o
   1   2   9      429.02      436.21     14.41 o
   2   2   9     1597.86     1723.81     45.62 o
   3   2   9        6.89        4.94      1.89 o
   4   2   9        5.47        6.04      3.89 o
   5   2   9      127.80      103.74     12.73 o
   6   2   9       33.02       27.66     23.79 o
 -10   3   9       28.77       26.42      8.06 o
  -9   3   9       72.78       79.23     12.90 o
  -8   3   9        0.51        0.90      2.51 o
  -7   3   9       14.89       11.24      3.03 o
  -6   3   9      336.05      367.04     10.65 o
  -5   3   9       38.97       33.29      2.98 o
  -4   3   9      720.73      725.63     19.24 o
  -3   3   9       16.79       14.22      2.38 o
  -2   3   9     1351.74     1414.15     35.90 o
  -1   3   9      171.67      173.46      6.32 o
   0   3   9      147.46      144.94      7.55 o
   1   3   9      483.27      514.82     20.11 o
   2   3   9      106.83      100.83      5.24 o
   3   3   9      213.87      227.32     11.97 o
   4   3   9       90.62      105.26     12.46 o
   5   3   9       23.77       15.48      7.23 o
 -10   4   9      273.17      275.18     20.94 o
  -9   4   9       46.36       39.05      9.74 o
  -8   4   9      181.23      208.16     13.43 o
  -7   4   9      378.30      374.89     13.40 o
  -6   4   9      100.04       84.90      5.43 o
  -5   4   9       18.72       15.24      2.46 o
  -4   4   9       90.14       83.91      5.54 o
  -3   4   9      507.45      533.99     16.29 o
  -2   4   9      516.77      537.14     19.60 o
  -1   4   9        4.47        5.34      3.15 o
   0   4   9      393.86      451.58     18.31 o
   1   4   9       72.54       73.91      8.85 o
   2   4   9      148.57      138.62      8.43 o
   3   4   9       17.53       19.58      5.41 o
   4   4   9       38.51       25.76     11.14 o
  -9   5   9       54.63       64.44     14.03 o
  -8   5   9      137.49      136.86     11.37 o
  -7   5   9       50.82       58.14      5.90 o
  -6   5   9       28.13       25.14      4.78 o
  -5   5   9       24.79       19.59      4.50 o
  -4   5   9       13.67       12.75      4.06 o
  -3   5   9       61.38       51.37      5.62 o
  -2   5   9        5.03        5.64      3.12 o
  -1   5   9      521.97      530.72     20.74 o
   0   5   9       12.88        8.40      4.38 o
   1   5   9        8.99       10.26      6.53 o
   2   5   9       48.54       51.03      8.54 o
   3   5   9      254.16      255.16     18.65 o
  -8   6   9       85.95      102.09     13.83 o
  -7   6   9        0.02       -3.28      7.09 o
  -6   6   9        0.03       -5.19      6.10 o
  -5   6   9      137.95      147.55     13.74 o
  -4   6   9        0.82       -4.08      4.08 o
  -3   6   9       82.79       88.33      8.85 o
  -2   6   9       50.17       63.10      9.12 o
  -1   6   9        4.14        7.59      4.00 o
   0   6   9      118.91       92.75      9.96 o
   1   6   9       13.57       12.70      7.75 o
   2   6   9      270.46      204.20     36.26 o
  -7   7   9       16.53       25.24      9.97 o
  -6   7   9        1.83        1.32      5.51 o
  -5   7   9       11.46       28.44     10.24 o
  -4   7   9        0.03       -2.49      9.39 o
  -3   7   9        8.98        2.36     13.79 o
  -2   7   9       43.90       54.38     10.57 o
  -1   7   9      169.53      157.75     14.98 o
   0   7   9        6.96        1.36      8.06 o
  -3 -10  10       76.91       82.29     13.47 o
  -2 -10  10      130.95      122.87     16.14 o
  -1 -10  10        1.50       -0.05      6.09 o
   0 -10  10      588.90      600.19     43.93 o
   1 -10  10       40.32       40.20      7.10 o
   2 -10  10       56.39       47.81      9.23 o
   3 -10  10        2.33       -1.55      5.99 o
   4 -10  10       15.53       16.73      7.33 o
  -5  -9  10      165.23      174.44     24.92 o
  -4  -9  10        2.08        1.05      9.19 o
  -3  -9  10      125.92      103.09     16.60 o
  -2  -9  10       47.55       58.93      7.55 o
  -1  -9  10      359.51      372.80     24.58 o
   0  -9  10       16.16       15.37      5.92 o
   1  -9  10      214.97      218.73     15.89 o
   2  -9  10      202.83      213.32     16.41 o
   3  -9  10       22.68       13.41      7.23 o
   4  -9  10        0.09        1.60      5.86 o
   5  -9  10       51.34       34.60     11.07 o
  -6  -8  10       43.65       45.82     10.09 o
  -5  -8  10       77.31       83.19     12.45 o
  -4  -8  10      427.47      404.15     28.38 o
  -3  -8  10       90.27       74.02      8.79 o
  -2  -8  10      125.23      128.48      7.45 o
  -1  -8  10       13.74       17.54      3.00 o
   0  -8  10        8.62       13.20      3.50 o
   1  -8  10      608.45      606.69     30.71 o
   2  -8  10        0.52       -1.34      4.10 o
   3  -8  10      204.24      194.73     14.84 o
   4  -8  10       48.73       44.76      7.06 o
   5  -8  10        5.31       10.83     10.14 o
   6  -8  10       75.22       68.19      9.10 o
  -7  -7  10       70.77       83.54     11.98 o
  -6  -7  10       80.28       78.35     18.88 o
  -5  -7  10       23.02       16.40      5.15 o
  -4  -7  10        0.03       -2.15      2.15 o
  -3  -7  10      129.15      134.72      6.42 o
  -2  -7  10      308.55      331.63     12.87 o
  -1  -7  10       38.70       33.05      3.16 o
   0  -7  10       69.20       74.84      4.95 o
   1  -7  10      192.09      177.01      9.74 o
   2  -7  10       37.75       35.23      4.18 o
   3  -7  10        0.17       -1.14      3.15 o
   4  -7  10       82.41       62.14      7.19 o
   5  -7  10      252.55      257.07     16.83 o
   6  -7  10       87.83       84.86      9.22 o
  -8  -6  10       12.12        9.83      9.67 o
  -7  -6  10      100.48       73.23     12.46 o
  -6  -6  10      330.60      300.16     33.20 o
  -5  -6  10       19.65       13.63      2.10 o
  -4  -6  10      483.39      492.65     16.67 o
  -3  -6  10       40.56       37.50      3.15 o
  -2  -6  10        3.88        2.84      1.89 o
  -1  -6  10       62.26       61.97      3.81 o
   0  -6  10      374.60      378.03     12.09 o
   1  -6  10      365.19      371.69     13.16 o
   2  -6  10      305.51      322.29     16.73 o
   3  -6  10      771.53      741.12     27.05 o
   4  -6  10        0.06        1.18      2.67 o
   5  -6  10        0.33       -0.07      3.69 o
   6  -6  10       10.16        9.64      4.72 o
   7  -6  10       45.08       76.47     10.11 o
  -8  -5  10        0.62        4.48      5.84 o
  -7  -5  10       13.28        2.53      4.33 o
  -6  -5  10        1.94        0.91      1.52 o
  -5  -5  10       34.52       38.07      2.91 o
  -4  -5  10       89.42       94.99      4.45 o
  -3  -5  10      282.18      287.82      9.43 o
  -2  -5  10        1.69        0.89      1.37 o
  -1  -5  10      540.12      555.14     16.93 o
   0  -5  10       67.23       57.20      2.96 o
   1  -5  10      100.65       98.33      4.27 o
   2  -5  10      543.67      509.88     16.41 o
   3  -5  10      154.39      126.04      5.94 o
   4  -5  10      279.19      274.48     11.82 o
   5  -5  10      148.12      132.50     10.61 o
   6  -5  10      154.35      155.67     16.58 o
   7  -5  10      118.67      122.16     11.97 o
  -9  -4  10      113.91      131.80     23.43 o
  -8  -4  10      262.42      291.67     23.72 o
  -7  -4  10        2.91        3.43      4.32 o
  -6  -4  10       12.06       11.94      1.44 o
  -5  -4  10      144.29      167.27      7.48 o
  -4  -4  10       57.07       57.88      5.15 o
  -3  -4  10      170.45      182.82     11.20 o
  -2  -4  10      567.40      586.96     21.70 o
  -1  -4  10     2573.92     2629.43     53.77 o
   0  -4  10       44.98       47.08      3.01 o
   1  -4  10      160.39      157.13      5.51 o
   2  -4  10        2.09        3.22      2.04 o
   3  -4  10       59.42       53.99      3.89 o
   4  -4  10       26.39       29.82      3.24 o
   5  -4  10       30.34       22.30      4.63 o
   6  -4  10      383.55      412.90     22.88 o
   7  -4  10       99.90      103.44     10.06 o
  -9  -3  10        1.80        3.84      5.35 o
  -8  -3  10      170.44      180.50     13.43 o
  -7  -3  10       16.30       17.05      2.79 o
  -6  -3  10       14.62       14.82      2.21 o
  -5  -3  10     1106.03     1159.05     40.30 o
  -4  -3  10       55.25       62.15      4.87 o
  -3  -3  10       23.00       23.13      3.00 o
  -2  -3  10      335.20      331.03     13.59 o
  -1  -3  10       55.60       47.08      3.57 o
   0  -3  10      506.04      509.67     12.50 o
   1  -3  10       76.51       58.31      3.44 o
   2  -3  10      136.81      160.75      5.88 o
   3  -3  10        2.28        1.68      1.93 o
   4  -3  10        4.72        8.94      3.12 o
   5  -3  10        5.25       10.89      3.92 o
   6  -3  10        3.24        7.68      4.64 o
   7  -3  10       86.67       96.08      9.54 o
 -10  -2  10      280.71      319.51     36.03 o
  -9  -2  10      209.40      201.20     19.30 o
  -8  -2  10      115.09      120.13     10.39 o
  -7  -2  10        0.10        1.51      1.99 o
  -6  -2  10       64.73       64.15      3.59 o
  -5  -2  10       32.05       25.66      3.86 o
  -4  -2  10       10.89       10.62      3.59 o
  -3  -2  10      904.09      931.63     25.25 o
  -2  -2  10       24.31       24.56      4.13 o
  -1  -2  10        4.46        4.91      1.04 o
   0  -2  10      415.81      415.07      9.05 o
   1  -2  10        2.73        2.90      1.60 o
   2  -2  10       14.08       16.13      2.10 o
   3  -2  10      448.08      452.50     15.82 o
   4  -2  10      166.78      193.35      9.00 o
   5  -2  10       40.94       48.16      5.50 o
   6  -2  10       74.72       90.40     25.27 o
   7  -2  10       11.77        7.08      6.38 o
 -10  -1  10       12.83       12.19     11.81 o
  -9  -1  10        0.03        3.73      7.10 o
  -8  -1  10       92.82      110.25      6.24 o
  -7  -1  10       15.40       13.61      3.10 o
  -6  -1  10      662.73      693.94     29.77 o
  -5  -1  10        7.26        6.64      1.84 o
  -4  -1  10       26.28       25.47      5.03 o
  -3  -1  10        1.72        0.84      2.24 o
  -2  -1  10       53.55       54.52      2.19 o
  -1  -1  10        8.74       10.52      1.61 o
   0  -1  10      100.53      100.96      3.47 o
   1  -1  10       18.91       22.70      2.65 o
   2  -1  10        0.58       -1.71      1.90 o
   3  -1  10       80.24       73.50      4.27 o
   4  -1  10       27.03       31.04      4.37 o
   5  -1  10      145.14      113.63     12.99 o
   6  -1  10       13.80        2.04     12.59 o
 -10   0  10       76.73       69.14     16.54 o
  -9   0  10       51.71       67.40     16.95 o
  -8   0  10       45.17       36.58      4.02 o
  -7   0  10       75.02       72.62      4.57 o
  -6   0  10        4.73        2.20      2.35 o
  -5   0  10      170.06      185.23      6.22 o
  -4   0  10        8.43        8.84      1.27 o
  -3   0  10     1104.34     1122.65     29.94 o
  -2   0  10      168.08      170.01      5.44 o
  -1   0  10       96.61      108.33      3.98 o
   0   0  10        6.11        5.75      1.88 o
   1   0  10      141.27      123.84      5.35 o
   2   0  10       31.16       24.08      2.45 o
   3   0  10       19.59       19.36      4.99 o
   4   0  10      207.08      209.20     11.87 o
   5   0  10        1.18        2.49      5.00 o
   6   0  10        8.54        6.08      6.88 o
 -10   1  10       47.60       46.12     11.73 o
  -9   1  10       10.70       25.11     10.49 o
  -8   1  10      376.18      342.66     18.20 o
  -7   1  10       43.40       28.14      3.20 o
  -6   1  10      138.96      152.62      6.02 o
  -5   1  10       32.20       22.12      1.98 o
  -4   1  10        0.83        0.43      1.32 o
  -3   1  10       16.32       18.94      2.00 o
  -2   1  10      457.09      436.94     12.56 o
  -1   1  10      574.09      584.35     16.38 o
   0   1  10       43.49       47.46      4.45 o
   1   1  10       52.69       52.09      3.08 o
   2   1  10      193.52      201.39      7.14 o
   3   1  10      268.08      241.44     10.01 o
   4   1  10        2.81        5.21      4.07 o
   5   1  10        6.75       15.55      7.60 o
 -10   2  10      103.21       88.07     17.61 o
  -9   2  10       67.33       60.13     10.54 o
  -8   2  10       48.13       40.53      4.38 o
  -7   2  10      196.39      190.01      8.32 o
  -6   2  10      189.94      180.27      6.99 o
  -5   2  10      538.15      574.44     15.57 o
  -4   2  10      146.09      156.61      5.55 o
  -3   2  10      225.20      220.96      7.34 o
  -2   2  10        0.05        1.65      1.68 o
  -1   2  10       49.94       55.42      3.94 o
   0   2  10       84.58       72.52      4.80 o
   1   2  10      154.18      154.21      9.04 o
   2   2  10      461.18      517.50     16.10 o
   3   2  10      173.97      170.07      9.78 o
   4   2  10       15.03       20.92      6.79 o
   5   2  10        0.12        3.15      7.21 o
 -10   3  10       28.54       20.42     12.15 o
  -9   3  10       67.68       64.81     14.62 o
  -8   3  10      245.61      223.00     14.34 o
  -7   3  10       49.29       48.21      5.46 o
  -6   3  10      216.63      221.32      9.36 o
  -5   3  10       78.89       79.21      4.20 o
  -4   3  10        7.69       14.57      2.86 o
  -3   3  10       86.41       87.06      4.49 o
  -2   3  10        4.22        2.76      2.56 o
  -1   3  10        6.01        7.31      3.06 o
   0   3  10       65.53       83.97      5.01 o
   1   3  10       21.02       24.15      3.99 o
   2   3  10      398.53      404.31     17.32 o
   3   3  10        0.06        0.78      3.55 o
   4   3  10       72.33       75.82      8.54 o
  -9   4  10      195.33      183.96     18.60 o
  -8   4  10        1.15       -0.27      6.53 o
  -7   4  10      564.53      598.18     24.91 o
  -6   4  10       33.67      441.84    606.10 o
  -5   4  10      108.24      100.20      6.63 o
  -4   4  10        0.39        2.96      3.30 o
  -3   4  10       44.24       46.06      4.24 o
  -2   4  10      261.73      261.03      9.73 o
  -1   4  10      107.16      114.41      8.64 o
   0   4  10      585.95      607.82     27.72 o
   1   4  10      974.47     1049.23     40.15 o
   2   4  10      114.53      122.83     13.23 o
   3   4  10        6.66       14.86     10.26 o
  -9   5  10        7.90        0.10      8.19 o
  -8   5  10       39.62       50.93      8.33 o
  -7   5  10      290.92      270.00     22.81 o
  -6   5  10       83.09       86.76      7.99 o
  -5   5  10      105.23      100.63      8.76 o
  -4   5  10      152.78      138.03      7.35 o
  -3   5  10      289.47      300.77     15.53 o
  -2   5  10       13.20       10.70      3.35 o
  -1   5  10       20.63        6.33      3.85 o
   0   5  10       36.22       33.22      7.40 o
   1   5  10      166.45      165.31     13.06 o
   2   5  10       17.30       17.84      6.74 o
  -8   6  10       22.71       13.79     13.77 o
  -7   6  10        4.58        5.19     11.75 o
  -6   6  10        3.66        0.73     11.04 o
  -5   6  10        1.14       -3.07      5.98 o
  -4   6  10      345.26      332.55     28.07 o
  -3   6  10       51.88       53.17      7.29 o
  -2   6  10       69.97       63.82      9.01 o
  -1   6  10      139.19       97.82     19.91 o
   0   6  10       14.93       16.99      5.18 o
  -5   7  10       24.77       24.89      8.20 o
  -4   7  10       21.99       15.75      8.53 o
  -3   7  10       10.30        7.95      6.93 o
  -2   7  10       35.86       20.90     10.95 o
  -2 -10  11      244.74      266.87     24.39 o
  -1 -10  11      310.32      277.29     31.23 o
   0 -10  11        7.54        6.69      6.19 o
   1 -10  11        5.18        5.93      8.39 o
   2 -10  11        4.28        0.98      5.77 o
   3 -10  11       60.45       55.47      9.44 o
  -4  -9  11        8.99        9.14      6.94 o
  -3  -9  11        2.68       12.51      7.61 o
  -2  -9  11        0.44        5.00     11.22 o
  -1  -9  11        2.43        4.05      5.93 o
   0  -9  11       82.02       90.59     10.05 o
   1  -9  11       11.63       20.72      7.54 o
   2  -9  11      128.65      137.15     15.86 o
   3  -9  11       14.76       11.44      7.20 o
   4  -9  11        0.01        8.17      9.98 o
  -6  -8  11        0.62       -5.65      5.65 o
  -5  -8  11       22.68       14.11      5.50 o
  -4  -8  11      159.87      161.50     17.53 o
  -3  -8  11      133.02      136.77      8.70 o
  -2  -8  11       87.84       81.08     10.66 o
  -1  -8  11      143.35      113.80      8.93 o
   0  -8  11        1.27        3.75      4.41 o
   1  -8  11        1.81       -0.04      3.60 o
   2  -8  11        8.67       11.47      3.80 o
   3  -8  11       95.43      105.63     13.51 o
   4  -8  11        0.08        2.45      5.43 o
   5  -8  11      145.31      146.18     13.92 o
  -7  -7  11      263.38      308.70     22.71 o
  -6  -7  11        2.74        6.49      4.13 o
  -5  -7  11        0.36       -2.70      5.14 o
  -4  -7  11       73.47       52.56      6.97 o
  -3  -7  11       15.05       11.31      2.62 o
  -2  -7  11      616.86      625.70     23.84 o
  -1  -7  11        2.32       -0.30      1.91 o
   0  -7  11      214.74      238.70     13.72 o
   1  -7  11       35.71       32.14      3.44 o
   2  -7  11      112.68       95.47      8.02 o
   3  -7  11        1.77        7.86      3.27 o
   4  -7  11       92.43       80.26      8.97 o
   5  -7  11       29.93       22.32      8.12 o
   6  -7  11        7.45        6.18      7.18 o
  -7  -6  11        4.97        6.80      4.31 o
  -6  -6  11      571.74      580.42     29.94 o
  -5  -6  11      400.11      353.24     18.78 o
  -4  -6  11       35.63       27.30      2.53 o
  -3  -6  11      165.26      173.80      7.93 o
  -2  -6  11        7.33        7.85      1.35 o
  -1  -6  11       31.07       23.22      2.72 o
   0  -6  11      358.74      341.75     11.31 o
   1  -6  11      396.57      386.65     12.87 o
   2  -6  11       60.75       62.04      4.16 o
   3  -6  11      102.27      104.84      7.06 o
   4  -6  11      130.67      111.69     10.12 o
   5  -6  11       43.39       32.90      7.79 o
   6  -6  11       36.15       18.46      7.62 o
  -8  -5  11        0.32       -5.64      5.64 o
  -7  -5  11      171.50      152.25     14.81 o
  -6  -5  11       13.07        6.56      2.89 o
  -5  -5  11       40.65       40.15      2.09 o
  -4  -5  11      436.87      496.91     25.52 o
  -3  -5  11       29.97       30.27      5.47 o
  -2  -5  11      135.75      134.38      8.56 o
  -1  -5  11        3.12        3.14      1.00 o
   0  -5  11      295.22      301.82     11.30 o
   1  -5  11        1.36        2.88      1.42 o
   2  -5  11        0.16        1.11      2.19 o
   3  -5  11      404.44      358.29     15.25 o
   4  -5  11       42.58       46.57      5.26 o
   5  -5  11       84.50       67.27      7.69 o
   6  -5  11        3.95       13.20      5.68 o
  -9  -4  11       30.41       19.50      7.01 o
  -8  -4  11      315.27      317.36     20.88 o
  -7  -4  11      626.97      584.61     43.81 o
  -6  -4  11        5.25        4.28      1.01 o
  -5  -4  11        3.80        0.52      3.33 o
  -4  -4  11      130.44      138.01      9.02 o
  -3  -4  11       10.81       10.05      4.26 o
  -2  -4  11       18.49       13.98      3.25 o
  -1  -4  11     1129.88     1172.47     47.04 o
   0  -4  11      141.86      155.47      5.99 o
   1  -4  11      795.78      783.50     20.78 o
   2  -4  11      489.27      457.02     14.38 o
   3  -4  11        6.60        1.35      2.30 o
   4  -4  11        0.56        1.62      4.19 o
   5  -4  11       24.01       17.01      6.40 o
   6  -4  11      288.87      296.82     19.98 o
  -9  -3  11       35.52       30.29      8.17 o
  -8  -3  11       82.71       57.04     10.36 o
  -7  -3  11      119.07       95.77      9.86 o
  -6  -3  11       15.86       21.15      1.71 o
  -5  -3  11      168.76      162.53      8.64 o
  -4  -3  11      506.67      504.37     18.16 o
  -3  -3  11      971.17      990.00     30.44 o
  -2  -3  11      309.74      305.46     11.14 o
  -1  -3  11      114.88      102.33      6.72 o
   0  -3  11        0.03       -0.07      1.19 o
   1  -3  11      910.21      940.46     24.56 o
   2  -3  11       10.67       12.39      2.10 o
   3  -3  11      637.93      659.39     20.57 o
   4  -3  11       41.58       49.61      4.71 o
   5  -3  11       12.84        9.88      5.92 o
   6  -3  11       32.94       29.23      6.72 o
  -9  -2  11        1.03        6.64      9.20 o
  -8  -2  11       97.59       97.94     10.08 o
  -7  -2  11       42.72       45.67      3.86 o
  -6  -2  11      286.65      255.17     17.19 o
  -5  -2  11       49.30       50.42      6.05 o
  -4  -2  11      578.06      608.01     21.73 o
  -3  -2  11     1079.55     1148.07     34.28 o
  -2  -2  11     3238.51     3492.90     95.25 o
  -1  -2  11     1808.89     1810.63     38.85 o
   0  -2  11       47.87       44.12      2.53 o
   1  -2  11        2.54        0.95      1.75 o
   2  -2  11       30.98       24.09      3.12 o
   3  -2  11       54.23       63.62      5.85 o
   4  -2  11      132.16      137.04      8.24 o
   5  -2  11      114.20       89.98     10.04 o
   6  -2  11       19.48        8.76      8.47 o
 -10  -1  11       23.03       19.57     14.11 o
  -9  -1  11       58.66       72.95     12.01 o
  -8  -1  11      119.96       68.23     12.61 o
  -7  -1  11      324.26      333.16     13.91 o
  -6  -1  11      645.30      654.75     22.45 o
  -5  -1  11       10.99       11.39      4.63 o
  -4  -1  11     1033.97     1098.05     40.93 o
  -3  -1  11       70.27       62.06      4.94 o
  -2  -1  11      360.72      371.79      9.57 o
  -1  -1  11      358.11      356.17     10.78 o
   0  -1  11        0.09        1.28      1.73 o
   1  -1  11     1486.06     1542.53     36.82 o
   2  -1  11       94.12       97.75      4.65 o
   3  -1  11       10.13        5.09      2.68 o
   4  -1  11       24.85       26.88      7.41 o
   5  -1  11        6.65       -4.77      5.55 o
   6  -1  11        1.15       -4.83      7.92 o
 -10   0  11       43.91       33.77     11.88 o
  -9   0  11      112.14      122.21     30.56 o
  -8   0  11        6.77       -1.20      3.90 o
  -7   0  11       99.15      105.44      5.73 o
  -6   0  11       31.69       30.43      3.15 o
  -5   0  11      856.12      905.42     24.83 o
  -4   0  11      820.20      860.98     23.28 o
  -3   0  11        1.53        0.49      1.16 o
  -2   0  11       13.29       15.50      2.11 o
  -1   0  11       20.11       20.85      2.17 o
   0   0  11      141.70      134.01      5.32 o
   1   0  11       81.42       76.42      3.97 o
   2   0  11      365.23      371.62     12.67 o
   3   0  11       15.02       20.97      5.74 o
   4   0  11      317.35      296.54     14.92 o
   5   0  11       88.17       86.81     10.50 o
 -10   1  11        2.81       -1.87      6.34 o
  -9   1  11       19.64       25.10     14.33 o
  -8   1  11      278.18      253.75     19.76 o
  -7   1  11       40.67       39.37      4.80 o
  -6   1  11        8.51       11.99      4.10 o
  -5   1  11        7.94        5.53      1.46 o
  -4   1  11       42.60       46.40      2.71 o
  -3   1  11     1055.33     1087.13     24.60 o
  -2   1  11        1.73        0.20      1.21 o
  -1   1  11       26.32       23.94      2.77 o
   0   1  11       91.33      101.95      5.00 o
   1   1  11        0.05        0.28      1.86 o
   2   1  11       32.86       34.04      3.66 o
   3   1  11       11.37       15.36      7.47 o
   4   1  11       67.56       71.38     10.12 o
   5   1  11      175.83      171.18     17.11 o
 -10   2  11       29.65       35.60     15.57 o
  -9   2  11       12.00        6.71      7.52 o
  -8   2  11        1.27        4.89      5.46 o
  -7   2  11       48.88       52.16      4.33 o
  -6   2  11       22.84       27.59      3.12 o
  -5   2  11      330.30      332.36     11.61 o
  -4   2  11      161.69      168.38      7.37 o
  -3   2  11      130.84      121.45      5.78 o
  -2   2  11       20.33       20.51      3.48 o
  -1   2  11       45.13       49.95      4.23 o
   0   2  11      398.90      402.10     16.23 o
   1   2  11      203.00      181.58     12.25 o
   2   2  11      367.25      384.43     18.95 o
   3   2  11       95.12      120.04     11.11 o
   4   2  11        0.14       -2.01      5.94 o
  -9   3  11       10.74       17.52      7.56 o
  -8   3  11        7.23        1.15      6.24 o
  -7   3  11        0.57       -0.89      5.44 o
  -6   3  11        8.00       13.11      3.50 o
  -5   3  11       77.99       72.52      6.40 o
  -4   3  11        9.76        8.93      2.57 o
  -3   3  11       89.24       88.94      4.98 o
  -2   3  11       30.91       28.12      3.64 o
  -1   3  11      217.26      233.63      9.96 o
   0   3  11        6.62        9.41      3.89 o
   1   3  11      449.27      447.34     19.00 o
   2   3  11       92.38       85.82      8.50 o
   3   3  11      181.70      205.33     21.83 o
  -9   4  11       87.45       80.59     16.98 o
  -8   4  11        8.73       13.30      9.11 o
  -7   4  11       79.79       75.55     10.95 o
  -6   4  11      253.81      206.82     13.15 o
  -5   4  11        6.48       11.96      4.05 o
  -4   4  11       86.49       86.09      6.04 o
  -3   4  11       22.65       19.78      3.50 o
  -2   4  11      325.01      370.16     16.67 o
  -1   4  11       10.46       21.78      5.39 o
   0   4  11      195.67      222.00     11.77 o
   1   4  11      312.36      318.81     17.72 o
   2   4  11        0.93       -5.28      5.48 o
  -8   5  11        2.62        2.53      7.77 o
  -7   5  11      213.95      245.28     20.75 o
  -6   5  11       37.70       38.26     13.97 o
  -5   5  11       58.87       70.36      8.96 o
  -4   5  11       11.04        4.58      3.87 o
  -3   5  11      128.11      141.01      9.20 o
  -2   5  11        5.31        8.46      3.58 o
  -1   5  11       44.38       39.73      5.29 o
   0   5  11      128.53      116.83      8.19 o
   1   5  11       64.11       46.16      6.25 o
  -6   6  11       16.80       30.19     11.98 o
  -5   6  11       18.55       26.38     11.07 o
  -4   6  11      271.80      277.44     18.73 o
  -3   6  11       25.92       39.18      8.88 o
  -2   6  11      115.11      113.75     14.25 o
  -1   6  11      189.75      183.25     21.93 o
  -1 -10  12       99.67       85.22     23.66 o
   0 -10  12       32.19       21.23      5.38 o
   1 -10  12       93.11       96.46     23.40 o
  -4  -9  12        0.70        1.02      5.84 o
  -3  -9  12        9.53       21.18      9.33 o
  -2  -9  12       20.26       19.42      8.51 o
  -1  -9  12        0.77        0.17      3.66 o
   0  -9  12      340.26      380.88     25.16 o
   1  -9  12        3.23       13.67      6.36 o
   2  -9  12      221.64      252.29     21.53 o
   3  -9  12      124.49      132.47     14.96 o
  -5  -8  12      197.39      224.76     37.85 o
  -4  -8  12      402.51      453.78     32.14 o
  -3  -8  12      304.84      312.62     23.15 o
  -2  -8  12        0.16        0.81      4.44 o
  -1  -8  12        0.72       -2.33      3.08 o
   0  -8  12       11.61       13.16      3.81 o
   1  -8  12       17.11       11.70      5.48 o
   2  -8  12      106.66       67.11     20.45 o
   3  -8  12       72.19       70.45      8.99 o
   4  -8  12      337.76      327.42     25.57 o
  -6  -7  12      230.68      221.76     19.26 o
  -5  -7  12       35.79       39.89     14.90 o
  -4  -7  12       33.26       26.20      5.67 o
  -3  -7  12       90.70       71.34      5.91 o
  -2  -7  12      198.04      208.43     19.28 o
  -1  -7  12        6.41        5.55      3.38 o
   0  -7  12       98.86       82.61     12.17 o
   1  -7  12        1.29        3.70      3.16 o
   2  -7  12        0.92       -1.70      3.71 o
   3  -7  12        2.89        1.51      6.66 o
   4  -7  12        1.11       -2.72      5.46 o
   5  -7  12      206.63      227.36     17.46 o
  -7  -6  12      127.83      128.54     15.79 o
  -6  -6  12        0.85       -0.59      7.63 o
  -5  -6  12       45.81       68.08     19.71 o
  -4  -6  12        1.51       -0.86      5.91 o
  -3  -6  12      131.52      155.30     15.86 o
  -2  -6  12       17.85       11.37     12.11 o
  -1  -6  12      133.28      126.98      7.29 o
   0  -6  12       32.60       27.70      4.53 o
   1  -6  12      150.71      144.29      6.27 o
   2  -6  12      204.58      198.05     13.44 o
   3  -6  12      123.48      102.39     10.15 o
   4  -6  12       46.59       24.85     10.53 o
   5  -6  12        0.03       -1.37      5.61 o
  -8  -5  12       56.79       40.36      7.70 o
  -7  -5  12        0.60        2.18      5.94 o
  -6  -5  12       72.18       49.36     10.56 o
  -5  -5  12        0.83        7.24      3.82 o
  -4  -5  12       40.10       41.77      5.57 o
  -3  -5  12       94.10      107.26      8.46 o
  -2  -5  12        0.36       -0.79      4.96 o
  -1  -5  12       12.45        8.47      4.17 o
   0  -5  12       75.70       64.15      3.64 o
   1  -5  12        3.05        2.21      1.77 o
   2  -5  12      176.61      142.47      7.09 o
   3  -5  12      398.22      413.36     15.68 o
   4  -5  12       51.62       66.57      8.64 o
   5  -5  12       15.08       11.50      4.78 o
  -8  -4  12       30.98       28.80      6.61 o
  -7  -4  12      312.76      310.13     33.43 o
  -6  -4  12      201.38      235.07     26.94 o
  -5  -4  12      302.47      333.66     18.64 o
  -4  -4  12      312.81      351.74     19.24 o
  -3  -4  12       10.02        7.05      3.08 o
  -2  -4  12      133.60      116.93      6.69 o
  -1  -4  12       99.50      107.64      9.14 o
   0  -4  12      232.06      237.22      7.74 o
   1  -4  12        2.90        2.86      2.56 o
   2  -4  12       98.87      101.96      5.52 o
   3  -4  12        7.20        3.25      2.80 o
   4  -4  12       45.99       54.84      8.69 o
   5  -4  12        0.53        9.60      8.11 o
  -9  -3  12       65.01       61.02     11.98 o
  -8  -3  12       40.93       46.72      6.07 o
  -7  -3  12        1.39       13.75      9.38 o
  -6  -3  12        7.42        8.98     11.82 o
  -5  -3  12       15.51       21.14      3.62 o
  -4  -3  12      412.52      431.05     18.59 o
  -3  -3  12        0.30       -0.47      3.30 o
  -2  -3  12       41.07       49.74      5.15 o
  -1  -3  12      393.50      386.12     17.31 o
   0  -3  12      107.51      111.59      4.78 o
   1  -3  12      488.45      474.77     14.51 o
   2  -3  12      106.13       75.27      4.43 o
   3  -3  12       44.53       48.06      5.60 o
   4  -3  12        1.23        3.59      3.87 o
   5  -3  12      236.05      280.51     20.82 o
  -9  -2  12      589.76      561.03     47.40 o
  -8  -2  12       89.62       98.13      8.08 o
  -7  -2  12       46.62       58.57      5.40 o
  -6  -2  12       98.12       98.99     17.08 o
  -5  -2  12      148.83      145.59      9.17 o
  -4  -2  12       79.67       85.23      6.19 o
  -3  -2  12      120.10      137.04     10.47 o
  -2  -2  12      958.28     1000.72     28.68 o
  -1  -2  12       23.81       22.73      1.78 o
   0  -2  12      101.03      101.92      4.01 o
   1  -2  12      206.92      206.33      7.45 o
   2  -2  12      103.33       88.89      4.82 o
   3  -2  12        5.14        4.12      3.54 o
   4  -2  12      249.30      266.83     16.97 o
   5  -2  12      194.54      200.38     19.21 o
  -9  -1  12        4.49        6.25      6.76 o
  -8  -1  12       68.04       59.12      8.32 o
  -7  -1  12        1.43        1.75      1.66 o
  -6  -1  12      194.37      203.39     17.58 o
  -5  -1  12       97.71       83.01      5.55 o
  -4  -1  12      118.28      129.44      7.73 o
  -3  -1  12        0.07       -0.70      3.17 o
  -2  -1  12      257.90      262.29      8.69 o
  -1  -1  12       54.83       56.19      3.73 o
   0  -1  12      467.92      471.79     15.48 o
   1  -1  12        8.83       11.30      2.03 o
   2  -1  12        7.17        4.62      2.50 o
   3  -1  12        0.76       -1.59      3.01 o
   4  -1  12       68.26       93.83     17.69 o
   5  -1  12       46.94       56.54     29.20 o
  -9   0  12      109.69       92.11     14.33 o
  -8   0  12       80.43       53.78      9.16 o
  -7   0  12        4.95        6.42      2.32 o
  -6   0  12        0.83       -1.32      1.32 o
  -5   0  12      132.75      133.68      7.26 o
  -4   0  12      485.40      526.84     14.62 o
  -3   0  12       37.17       40.56      2.20 o
  -2   0  12     1113.34     1161.88     31.03 o
  -1   0  12       83.04       76.64      3.58 o
   0   0  12       56.81       48.59      3.52 o
   1   0  12        0.24        1.58      1.95 o
   2   0  12      112.10      109.96      9.99 o
   3   0  12       91.81      101.37     10.78 o
   4   0  12        0.87       -1.13      6.15 o
  -9   1  12       12.17        7.95      4.44 o
  -8   1  12      234.43      257.94     22.30 o
  -7   1  12      302.04      260.76     16.96 o
  -6   1  12      191.54      172.87      7.05 o
  -5   1  12       15.30       15.78      1.77 o
  -4   1  12       42.91       42.16      2.57 o
  -3   1  12        1.06        2.72      1.84 o
  -2   1  12       17.39       16.51      1.75 o
  -1   1  12      413.78      442.62     13.85 o
   0   1  12      335.00      324.25     13.15 o
   1   1  12      164.31      167.40     10.06 o
   2   1  12       74.44       64.00      6.34 o
   3   1  12        8.40        4.63      9.02 o
   4   1  12       69.69       56.42     10.07 o
  -9   2  12        0.45        7.51      5.85 o
  -8   2  12       43.24       45.68     10.49 o
  -7   2  12      100.35       99.08      9.93 o
  -6   2  12      261.53      252.63     13.33 o
  -5   2  12      127.11      112.34      4.62 o
  -4   2  12      321.24      292.01     10.55 o
  -3   2  12       20.37       20.16      2.79 o
  -2   2  12      132.81      134.09      7.53 o
  -1   2  12       27.11       18.24      3.19 o
   0   2  12       35.50       35.69      7.00 o
   1   2  12      341.23      393.98     22.16 o
   2   2  12       24.62       20.02      6.01 o
   3   2  12       87.01      109.18     18.60 o
  -9   3  12      124.16      147.82     16.72 o
  -8   3  12        9.00       14.46      8.02 o
  -7   3  12       11.74        8.76      5.93 o
  -6   3  12        0.45        5.74      4.10 o
  -5   3  12      123.89      108.07      8.45 o
  -4   3  12       71.71       66.46      5.14 o
  -3   3  12       93.62       90.48      7.79 o
  -2   3  12      188.50      174.95      8.68 o
  -1   3  12       84.39       90.02      7.33 o
   0   3  12       22.19       14.89      6.59 o
   1   3  12       20.36       22.26      5.70 o
   2   3  12       37.39       46.65     10.97 o
  -8   4  12       18.17       17.34      7.33 o
  -7   4  12       12.89       14.15      7.63 o
  -6   4  12      178.38      181.49     16.11 o
  -5   4  12       50.10       42.54      6.57 o
  -4   4  12       67.56       61.05      7.85 o
  -3   4  12        0.11       -3.15      3.15 o
  -2   4  12       47.39       63.01      6.28 o
  -1   4  12       57.75       54.17      6.28 o
   0   4  12      429.32      446.29     26.74 o
   1   4  12      208.30      223.72     16.34 o
  -7   5  12        2.83        7.65      8.07 o
  -6   5  12       41.81       40.34     17.05 o
  -5   5  12       36.12       48.96     10.59 o
  -4   5  12        0.75       -0.52      5.99 o
  -3   5  12       23.96       23.99      6.13 o
  -2   5  12       44.84       54.66      8.49 o
  -1   5  12        2.04        3.61      4.42 o
  -3  -9  13       30.61       19.94      5.05 o
  -2  -9  13        0.13       -0.31      3.80 o
  -1  -9  13       50.48       51.39      7.11 o
   0  -9  13        7.20        5.37      6.28 o
   1  -9  13       24.08       27.93      7.93 o
   2  -9  13      250.19      305.14     25.54 o
  -5  -8  13       44.91       91.80     25.12 o
  -4  -8  13        0.00        1.01     10.04 o
  -3  -8  13      490.19      524.35     45.55 o
  -2  -8  13       45.63       38.54      5.73 o
  -1  -8  13      353.09      366.81     22.95 o
   0  -8  13       30.01       25.57      8.35 o
   1  -8  13        3.55        6.47      3.58 o
   2  -8  13      136.86      131.61     12.81 o
   3  -8  13        0.12        0.47      5.28 o
  -6  -7  13      133.95       87.66     27.37 o
  -5  -7  13      170.09      117.33     24.25 o
  -4  -7  13        0.04        6.25      7.52 o
  -3  -7  13       96.89      118.95     24.45 o
  -2  -7  13        4.87       16.91      6.83 o
  -1  -7  13      305.59      284.80     26.51 o
   0  -7  13      241.88      242.86     19.43 o
   1  -7  13      431.74      414.78     34.61 o
   2  -7  13       81.00       68.31      7.39 o
   3  -7  13       19.88       17.93     10.64 o
   4  -7  13      120.49       90.08     11.83 o
  -7  -6  13        7.92        6.21     14.52 o
  -6  -6  13       32.60       41.84     10.71 o
  -5  -6  13     1060.49     1170.72     53.87 o
  -4  -6  13       90.09       79.62      7.88 o
  -3  -6  13      364.58      334.22     27.15 o
  -2  -6  13        4.61        0.67      4.87 o
  -1  -6  13       38.66       40.31      8.77 o
   0  -6  13      143.85      129.28     12.73 o
   1  -6  13       94.40       70.33      5.57 o
   2  -6  13      155.27      121.04     11.68 o
   3  -6  13        7.25        8.42      5.21 o
   4  -6  13      137.23      159.88     18.67 o
  -8  -5  13      115.74      141.51     18.66 o
  -7  -5  13        6.58       23.63     11.85 o
  -6  -5  13      224.42      255.48     18.54 o
  -5  -5  13        6.62       21.36      7.43 o
  -4  -5  13      457.76      480.72     24.64 o
  -3  -5  13      424.54      423.85     36.05 o
  -2  -5  13      369.59      388.05     16.45 o
  -1  -5  13      298.96      302.05     26.79 o
   0  -5  13        7.50       12.30      2.73 o
   1  -5  13        7.14        3.00      3.29 o
   2  -5  13       19.58       30.50      5.87 o
   3  -5  13        0.15        2.31      4.43 o
   4  -5  13      133.45      145.22     29.04 o
   5  -5  13       66.54       60.74     11.22 o
  -8  -4  13        0.23        1.00      9.43 o
  -7  -4  13      599.56      590.64     49.44 o
  -6  -4  13      218.45      195.40     15.12 o
  -5  -4  13        0.56      497.19    355.99 o
  -4  -4  13       14.98       16.63      5.00 o
  -3  -4  13       12.04       21.67      4.50 o
  -2  -4  13      355.75      362.94     16.09 o
  -1  -4  13        5.90        1.61      3.65 o
   0  -4  13      464.62      453.93     14.15 o
   1  -4  13       24.97       17.90      2.73 o
   2  -4  13      341.26      325.26     14.50 o
   3  -4  13      110.06      114.97     11.92 o
   4  -4  13        4.88        4.30      6.25 o
   5  -4  13        4.62        4.91      6.33 o
  -8  -3  13        2.53        8.75     14.69 o
  -7  -3  13       71.96       53.68     14.45 o
  -6  -3  13      342.60      339.49     38.20 o
  -5  -3  13      261.18      252.41     17.57 o
  -4  -3  13      123.30      123.24     11.97 o
  -3  -3  13       40.88       38.66      6.91 o
  -2  -3  13      319.44      338.48     13.98 o
  -1  -3  13       94.92       85.32     17.44 o
   0  -3  13        2.50        1.59      2.06 o
   1  -3  13       14.02       10.33      1.98 o
   2  -3  13      437.62      456.59     18.27 o
   3  -3  13      191.22      181.96     18.42 o
   4  -3  13       25.26       18.62      7.68 o
   5  -3  13       15.13       11.06      7.78 o
  -9  -2  13      126.55      140.33     24.22 o
  -8  -2  13      126.95      185.50     21.23 o
  -7  -2  13      224.01      184.63     29.78 o
  -6  -2  13        6.01      363.56    713.99 o
  -5  -2  13       75.95       73.99      6.89 o
  -4  -2  13       13.79       13.38      3.67 o
  -3  -2  13     1210.05     1190.69     45.38 o
  -2  -2  13       84.24       85.31      6.32 o
  -1  -2  13       40.42       43.40      2.55 o
   0  -2  13     1151.16     1185.95     39.91 o
   1  -2  13       19.00       18.46      5.19 o
   2  -2  13       57.49       52.45      4.95 o
   3  -2  13        0.25        0.27      3.46 o
   4  -2  13       23.09       16.98      7.35 o
  -9  -1  13        8.69       10.78      5.90 o
  -8  -1  13       20.69       19.93      4.26 o
  -6  -1  13       21.79      403.63    670.79 o
  -5  -1  13       28.77       40.64      5.05 o
  -4  -1  13      403.89      382.97     30.02 o
  -3  -1  13       34.11       33.47      3.81 o
  -2  -1  13        4.69        4.56      1.14 o
  -1  -1  13      643.99      657.37     25.05 o
   0  -1  13       12.60       12.08      2.25 o
   1  -1  13        7.06        5.31      2.59 o
   2  -1  13      671.60      666.45     23.72 o
   3  -1  13      161.21      201.33     14.20 o
   4  -1  13       15.70       23.84      9.50 o
  -9   0  13        6.25       -0.80      5.24 o
  -8   0  13       10.19        5.68      4.58 o
  -7   0  13       10.04       15.13      3.84 o
  -6   0  13      101.30      102.64      5.53 o
  -5   0  13       58.78       54.41      3.50 o
  -4   0  13     1238.56     1284.97     35.37 o
  -3   0  13      262.16      290.94     10.06 o
  -2   0  13      126.01      132.82      6.68 o
  -1   0  13       61.42       62.60      3.59 o
   0   0  13       50.53       44.19      3.62 o
   1   0  13       38.19       39.84      4.58 o
   2   0  13       16.55       10.02      5.11 o
   3   0  13      199.88      276.97     40.04 o
  -9   1  13       59.29       63.70     20.80 o
  -8   1  13      205.19      206.09     22.21 o
  -7   1  13      203.60      250.23     31.13 o
  -6   1  13       55.10       53.60      4.46 o
  -5   1  13       95.50       84.44      5.78 o
  -4   1  13        5.04        2.81      1.68 o
  -3   1  13        1.57        0.30      1.03 o
  -2   1  13      211.21      221.07     10.85 o
  -1   1  13        7.36        2.65      3.42 o
   0   1  13       56.39       63.55      9.00 o
   1   1  13        7.53       10.35      4.54 o
   2   1  13        9.78       17.76      8.41 o
   3   1  13        2.87        1.56      5.68 o
  -8   2  13       14.50       24.35      8.18 o
  -7   2  13        0.14        2.94      5.70 o
  -6   2  13      453.17      455.33     26.06 o
  -5   2  13       61.96       53.51      4.72 o
  -4   2  13       17.95       16.95      2.92 o
  -3   2  13      170.48      170.74     11.74 o
  -2   2  13        5.79        4.89      3.63 o
  -1   2  13        0.24        0.99      4.33 o
   0   2  13        0.09       -3.19      3.19 o
   1   2  13      150.18      137.07     13.19 o
   2   2  13        3.23       21.55     16.72 o
  -8   3  13        5.17       -1.96     10.08 o
  -7   3  13       20.21       20.18      6.17 o
  -6   3  13        4.96       10.83      9.38 o
  -5   3  13       55.26       56.96      6.23 o
  -4   3  13       32.16       16.67      6.08 o
  -3   3  13       67.83       74.93      7.19 o
  -2   3  13      111.50      114.02      8.34 o
  -1   3  13       50.16       54.52      7.97 o
   0   3  13       45.39       50.02      7.72 o
   1   3  13       21.51       19.38      4.76 o
  -7   4  13        7.65       31.22     14.37 o
  -6   4  13       39.49       42.51     14.56 o
  -5   4  13       45.82       50.65      9.67 o
  -4   4  13       12.25       13.31      4.74 o
  -3   4  13       74.74       78.91     11.54 o
  -2   4  13        0.00        7.10      4.61 o
  -1   4  13        3.09        5.81      4.60 o
  -4   5  13       62.20       72.44     20.65 o
  -1  -9  14       12.69        2.20      4.09 o
   0  -9  14       73.08       67.71     11.23 o
  -4  -8  14        0.03       -9.03     11.38 o
  -3  -8  14      339.25      435.21     42.99 o
  -2  -8  14      173.91      136.45     16.97 o
  -1  -8  14        8.34        5.39      7.79 o
   0  -8  14       12.52       13.83      5.61 o
   1  -8  14        9.32        2.53      4.73 o
   2  -8  14       61.55       68.47     15.37 o
  -5  -7  14      110.32      109.05     19.33 o
  -4  -7  14       19.67       17.89      6.56 o
  -3  -7  14        3.49       10.07      7.43 o
  -2  -7  14       30.00       24.14      7.91 o
  -1  -7  14      177.33      197.29     24.34 o
   0  -7  14        1.39        7.81      4.14 o
   1  -7  14      347.03      372.45     34.95 o
   2  -7  14       42.77       38.89      7.83 o
   3  -7  14        0.42        2.10      4.84 o
  -6  -6  14      127.56      102.70     15.72 o
  -5  -6  14       80.18      126.09     12.83 o
  -4  -6  14      387.44      419.49     26.64 o
  -3  -6  14       29.03       34.99      7.64 o
  -2  -6  14      140.32      140.29     11.03 o
  -1  -6  14       19.04       48.67     17.68 o
   0  -6  14       36.50       32.59      4.63 o
   1  -6  14        1.86        0.15      6.36 o
   2  -6  14      115.65      130.03     11.96 o
   3  -6  14      285.46      301.33     22.52 o
  -7  -5  14       68.17       69.95     13.61 o
  -6  -5  14       22.26       17.82      7.75 o
  -5  -5  14       51.56       62.59      8.38 o
  -4  -5  14       24.35       22.92      6.32 o
  -3  -5  14      153.00      191.26     13.71 o
  -2  -5  14      110.11      102.42      8.72 o
  -1  -5  14       71.95       83.87     17.16 o
   0  -5  14       55.26       55.05      6.12 o
   1  -5  14        2.03        7.45      5.47 o
   2  -5  14        1.72        4.48      5.40 o
   3  -5  14       25.32       45.99      8.18 o
   4  -5  14       91.40       83.55     10.83 o
  -8  -4  14        9.78       -5.40     15.56 o
  -7  -4  14        8.46        1.59      7.23 o
  -6  -4  14      349.15      378.08     37.61 o
  -5  -4  14      154.57      125.66      9.43 o
  -4  -4  14      254.02      214.51     13.95 o
  -3  -4  14        0.96        1.20      4.84 o
  -2  -4  14        0.84        5.46      4.30 o
  -1  -4  14       10.62       12.84      5.07 o
   0  -4  14      114.21      106.94      9.75 o
   1  -4  14       32.15       19.99      3.49 o
   2  -4  14       11.68        2.52      3.97 o
   3  -4  14       95.33       83.83     13.23 o
   4  -4  14        0.69        0.30      5.55 o
  -8  -3  14        0.54       13.14     14.97 o
  -7  -3  14        7.68        0.00      5.98 o
  -6  -3  14        1.17        0.13      5.56 o
  -5  -3  14      211.60      214.61     12.79 o
  -4  -3  14       92.45       90.50      8.37 o
  -3  -3  14      572.86      614.84     26.20 o
  -2  -3  14        1.04        2.31      4.64 o
  -1  -3  14       86.24       74.59      6.83 o
   0  -3  14       34.19       22.83      2.61 o
   1  -3  14       43.72       29.67      4.36 o
   2  -3  14      117.86      102.89     10.16 o
   3  -3  14        0.28       -3.62      4.31 o
   4  -3  14        8.42        5.54      6.19 o
  -8  -2  14      379.33      365.52     55.02 o
  -7  -2  14       12.75       -0.57     12.74 o
  -6  -2  14       31.69       25.58      6.82 o
  -5  -2  14       14.56       12.31      4.78 o
  -4  -2  14        0.25      503.47    384.66 o
  -3  -2  14      159.67      162.07     11.57 o
  -2  -2  14      178.41      199.91     10.01 o
  -1  -2  14      349.73      346.72     17.07 o
   0  -2  14      105.53       99.79      6.38 o
   1  -2  14       65.61       65.39      6.80 o
   2  -2  14       70.54       64.80      8.87 o
   3  -2  14        6.62        9.12      4.87 o
  -8  -1  14        0.28        3.86     12.81 o
  -7  -1  14      161.55      191.88     24.57 o
  -6  -1  14       61.23       73.16      7.06 o
  -5  -1  14       46.67       43.33      5.12 o
  -4  -1  14       16.49       16.24      4.15 o
  -3  -1  14       58.12       61.19      5.99 o
  -2  -1  14        2.25        4.08      1.51 o
  -1  -1  14       33.91       30.84      3.30 o
   0  -1  14      439.10      438.88     17.35 o
   1  -1  14       52.47       37.63      6.95 o
   2  -1  14      107.67      113.42     15.06 o
   3  -1  14        1.88       -2.91     15.85 o
  -8   0  14       96.74      122.35     23.92 o
  -7   0  14        3.37       -3.21      7.33 o
  -6   0  14        0.02       -2.07      6.94 o
  -5   0  14       25.90       39.23      5.21 o
  -4   0  14      777.14      878.48     32.88 o
  -3   0  14      192.47      174.86      9.23 o
  -2   0  14      175.05      152.60      7.22 o
  -1   0  14      180.99      169.51      8.89 o
   0   0  14        0.96        4.78      3.91 o
   1   0  14        2.39        2.61      5.01 o
   2   0  14        2.01       68.70    168.71 o
  -8   1  14        1.06        6.40      5.30 o
  -7   1  14       41.51       59.01      8.13 o
  -6   1  14        2.58       -1.36      3.59 o
  -5   1  14      410.45      389.45     30.06 o
  -4   1  14       42.61       23.18      3.81 o
  -3   1  14       95.34       90.74      5.72 o
  -2   1  14      334.76      343.64     26.74 o
  -1   1  14      100.97      110.15     12.66 o
   0   1  14       53.91       44.75      7.15 o
   1   1  14       13.88       14.03     12.20 o
   2   1  14       15.38       14.69      7.52 o
  -7   2  14        0.42       -2.11      6.55 o
  -6   2  14      226.51      196.14     13.43 o
  -5   2  14      646.36      771.89     35.03 o
  -4   2  14       13.22        4.50      3.20 o
  -3   2  14      211.41      216.55     12.81 o
  -2   2  14       21.27       22.59      5.80 o
  -1   2  14       87.92       74.33      7.62 o
   0   2  14       48.00       33.95      6.34 o
   1   2  14        6.09       21.57      9.67 o
  -7   3  14      204.94      218.13     22.64 o
  -6   3  14       11.02        7.08      5.84 o
  -5   3  14       52.96       47.89      7.09 o
  -4   3  14       42.80       35.58      7.47 o
  -3   3  14       37.24       58.11     19.59 o
  -2   3  14        9.38       11.61      5.28 o
  -1   3  14        1.70        4.66      4.98 o
  -4   4  14        6.52       -5.56      5.56 o
  -2  -8  15      248.82      272.09     22.26 o
  -1  -8  15       19.46       10.69      7.02 o
   0  -8  15       33.39       52.76     12.21 o
  -4  -7  15        9.91       14.89     13.69 o
  -3  -7  15       88.93       73.37      9.73 o
  -2  -7  15       36.83       17.40      6.86 o
  -1  -7  15       64.13      110.32     16.35 o
   0  -7  15        8.75        9.46     10.40 o
   1  -7  15      177.24      157.12     22.47 o
   2  -7  15        8.22        5.22      4.07 o
  -5  -6  15      208.43      209.32     19.13 o
  -4  -6  15      248.39      277.21     41.24 o
  -3  -6  15        1.22       -1.64      9.81 o
  -2  -6  15      151.52      150.33     13.62 o
  -1  -6  15       28.25       16.87     10.74 o
   0  -6  15        4.93       -5.21     11.68 o
   1  -6  15      150.98      173.79     14.39 o
   2  -6  15       99.82      105.98     13.30 o
  -6  -5  15        4.05       11.34     12.82 o
  -5  -5  15       12.74        7.84      9.46 o
  -4  -5  15       21.36       22.88      5.28 o
  -3  -5  15      145.45      134.41     23.42 o
  -2  -5  15        9.93       12.03      4.32 o
  -1  -5  15      324.87      361.73     35.59 o
   0  -5  15      349.68      365.58     30.73 o
   1  -5  15      114.09      124.71     11.94 o
   2  -5  15        5.81        9.00      6.05 o
   3  -5  15        5.99       24.11     18.01 o
  -7  -4  15        9.44        7.07     13.60 o
  -6  -4  15      531.19      583.11     39.99 o
  -5  -4  15       17.96       10.49     12.55 o
  -4  -4  15        5.10        4.29      5.04 o
  -3  -4  15      104.31      119.27      8.44 o
  -2  -4  15       16.92       17.49      5.64 o
  -1  -4  15      174.73      195.28     12.94 o
   0  -4  15        1.32        1.01      4.82 o
   1  -4  15      384.22      381.81     25.76 o
   2  -4  15        1.52        1.63      5.06 o
   3  -4  15       11.27       18.96     15.76 o
  -7  -3  15        1.42        9.75      8.51 o
  -6  -3  15        5.20       16.66      6.95 o
  -5  -3  15       84.98       77.00     10.33 o
  -4  -3  15       48.57       74.18     12.46 o
  -3  -3  15       45.99       48.03      7.87 o
  -2  -3  15      202.03      233.74     15.33 o
  -1  -3  15        7.58       -0.26      4.09 o
   0  -3  15       78.74       74.79      6.85 o
   1  -3  15       22.48       14.39      5.26 o
   2  -3  15       78.35      110.56     11.22 o
  -7  -2  15       69.30       76.03     12.74 o
  -6  -2  15      260.14      288.55     17.48 o
  -5  -2  15       10.16        8.87      4.67 o
  -4  -2  15        5.21        2.09      4.06 o
  -3  -2  15      117.10      133.10      9.40 o
  -2  -2  15       34.00       47.95      8.29 o
  -1  -2  15       66.14       60.83      5.25 o
   0  -2  15        0.00        4.19      3.42 o
   1  -2  15      337.40      331.36     19.85 o
   2  -2  15       45.25       43.72      7.13 o
  -8  -1  15       24.78       45.64     16.08 o
  -7  -1  15      133.75      147.52     18.69 o
  -6  -1  15       53.72       39.04      8.10 o
  -5  -1  15        0.85        3.50      4.13 o
  -4  -1  15      315.00      348.62     18.03 o
  -3  -1  15       40.67       33.37      7.63 o
  -2  -1  15        6.17        6.11      2.32 o
  -1  -1  15       22.13       18.48      4.42 o
   0  -1  15      250.76      254.88     16.19 o
   1  -1  15       23.53       18.08      5.11 o
   2  -1  15        3.19       17.48      7.88 o
  -7   0  15        8.85       24.91     12.97 o
  -6   0  15        6.08       -3.82      6.37 o
  -5   0  15       11.76       11.63      5.82 o
  -4   0  15       10.83        5.97      8.07 o
  -3   0  15      148.36      140.98     16.28 o
  -2   0  15        1.29        1.30      2.85 o
  -1   0  15      279.04      321.93     23.35 o
   0   0  15        0.01       13.84      8.84 o
   1   0  15       11.54       21.83      6.98 o
  -7   1  15       68.19       89.55     24.61 o
  -6   1  15        4.50        3.06     11.59 o
  -5   1  15       33.70       33.21      5.23 o
  -4   1  15        2.52        4.97      3.73 o
  -3   1  15       11.37        4.95      3.14 o
  -2   1  15       80.96       82.15     12.91 o
  -1   1  15       55.52       39.61      5.94 o
   0   1  15      168.52      187.63     11.94 o
  -6   2  15       84.70       67.03      9.01 o
  -5   2  15      699.61      708.92     33.06 o
  -4   2  15       12.50        5.46      7.25 o
  -3   2  15      197.59      196.79     15.11 o
  -2   2  15       43.68       30.57      6.06 o
  -1   2  15        2.08       -0.37      5.27 o
  -2  -7  16        0.03       -3.36      7.64 o
  -1  -7  16        0.05       -8.59      8.76 o
  -4  -6  16      380.51      440.45     35.32 o
  -3  -6  16      159.89      162.68     15.48 o
  -2  -6  16        1.82        2.50      6.57 o
  -1  -6  16        2.85       -3.19      7.45 o
   0  -6  16       35.24       38.53     16.66 o
   1  -6  16       37.62       39.70     12.58 o
  -5  -5  16        3.96        7.19      8.41 o
  -4  -5  16       20.62       15.29      6.33 o
  -3  -5  16       40.14       28.91      5.71 o
  -2  -5  16      131.08      138.38     12.48 o
  -1  -5  16       95.87      101.95     11.29 o
   0  -5  16      213.84      261.20     27.00 o
   1  -5  16       21.95       10.95      7.23 o
  -6  -4  16      333.35      357.66     24.99 o
  -5  -4  16      230.85      263.49     19.40 o
  -4  -4  16       66.34       57.09      8.36 o
  -3  -4  16        3.40        7.23      5.20 o
  -2  -4  16        1.42        3.81      4.21 o
  -1  -4  16       22.16       18.18     11.51 o
   0  -4  16       67.46       51.81     13.96 o
   1  -4  16      229.51      219.63     19.19 o
  -6  -3  16        2.61        2.80      6.58 o
  -5  -3  16       47.89       48.63      7.89 o
  -4  -3  16      227.51      225.64     12.09 o
  -3  -3  16        9.52        4.23      4.52 o
  -2  -3  16      166.09      162.78     11.16 o
  -1  -3  16       66.35       68.73      8.39 o
   0  -3  16        1.29        1.88      2.82 o
   1  -3  16       67.75       73.66     13.32 o
  -6  -2  16       21.88       18.11      6.41 o
  -5  -2  16        1.93       10.69      7.09 o
  -4  -2  16       28.14       29.06      5.58 o
  -3  -2  16        2.31        3.89      4.83 o
  -2  -2  16       23.43       14.36      7.95 o
  -1  -2  16       60.91       70.18     13.18 o
   0  -2  16       45.49       39.44      6.33 o
   1  -2  16       33.47       34.71      7.42 o
  -6  -1  16      246.75      253.22     28.57 o
  -5  -1  16       10.14       10.50      9.82 o
  -4  -1  16       32.72       40.19      8.30 o
  -3  -1  16       14.05       20.76      5.95 o
  -2  -1  16       36.75       29.14      7.91 o
  -1  -1  16       21.16       28.05     11.26 o
   0  -1  16        4.09        2.42      6.92 o
  -6   0  16        0.36        0.23      8.00 o
  -5   0  16        0.20        4.26      7.80 o
  -4   0  16        3.44       10.29      6.07 o
  -3   0  16      124.59      140.56     25.79 o
  -2   0  16       96.25       89.11      8.42 o
  -1   0  16       77.02       68.08      9.04 o
  -5   1  16        0.86       -2.16      7.36 o
  -4   1  16       99.00       95.19     21.20 o
  -3   1  16        7.21       -2.65      3.67 o
  -2   1  16       67.93       57.84      6.44 o
  -3  -5  17       40.97       39.98      6.83 o
  -2  -5  17      178.07      147.73     12.46 o
  -1  -5  17        6.31        4.70      9.96 o
  -4  -4  17       44.84       41.46      8.33 o
  -3  -4  17        0.02        1.91      6.53 o
  -2  -4  17       12.40        7.61      6.37 o
  -1  -4  17       36.03       32.15      9.24 o
  -4  -3  17       67.61       83.88     13.59 o
  -3  -3  17        7.07        7.92      6.48 o
  -2  -3  17      519.36      583.22     40.86 o
  -1  -3  17       12.99        9.55     11.83 o
  -4  -2  17        6.54        9.41      9.94 o
  -3  -2  17      135.20      111.08     19.92 o
  -2  -2  17       42.83       40.74      9.58 o
  -1  -2  17       33.53       38.06     20.15 o
  -4  -1  17       49.96       35.72     16.00 o
  -3  -1  17      137.31      151.17     14.19 o
  -2  -1  17       12.88       17.94     13.36 o
 
